# Supplementary material for: Comparative Transcriptome Analyses of the Developmental Stages of Taenia multiceps
Source: Front Vet Sci. 2021 Jul 5;8:677045. doi: 10.3389/fvets.2021.677045 (PMC8287169; doi:10.3389/fvets.2021.677045)
Supplement: Supplementary Table 1 — Differentially expressed genes between the developmental stages or tissues. [file Table_1.XLSX]

## Sheet: Onc vs. Pro
The differentially expressed genes between oncosphere (Onc) and proglottids (Pro). ( inf indicates positive infinity , —inf indicates negative infinity)
Gene ID	Annotation	FPKM		Onc vs. Pro
		Onc	Pro	Log2(Fold_change)	P-value	FDR
Tmu005435	oncosphere protein Tm18	39097.5	1.68175	14.5048	0	0
Tmu003810	45m oncosphere protein	6774.4	0.34414	14.2648	0	0
Tmu012228	oncosphere protein Tm18	38831.1	2.59907	13.8669	0	0
Tmu011052	Unknown	2241.83	0.163965	13.739	0	0
Tmu005437	oncosphere protein Tm18	39455.5	2.90484	13.7295	0	0
Tmu005434	oncosphere protein Tm18	4639.12	0.346334	13.7094	0	0
Tmu007269	Unknown	26230.9	2.04155	13.6493	0	0
Tmu005436	oncosphere protein Tm18	39596.2	3.21061	13.5902	0	0
Tmu007933	Unknown	22647.9	2.0113	13.459	0	0
Tmu008198	Collagen alpha-3(VI) chain	7698.61	0.762714	13.3012	0	0
Tmu011064	oncosphere protein Tm16	978.15	0.108264	13.1413	0	0
Tmu004498	fibronectin type III domain-containing protein	518.814	0.0619923	13.0308	0	0
Tmu005799	Unknown	8008.62	0.976713	13.0013	0	0
Tmu005251	Unknown	723.562	0.0919804	12.9415	0	0
Tmu006249	Unknown	1497.41	0.195062	12.9062	0	0
Tmu009335	Phosphotidylinositol phosphatase PTPRQ	1078.59	0.153405	12.7795	0	0
Tmu006520	hypothetical protein	772.511	0.121651	12.6326	0	0
Tmu003811	oncosphere protein Tso31b	1953.76	0.332753	12.5195	0	0
Tmu004416	host-protective antigen homologue	479.166	0.085709	12.4488	0	0
Tmu003809	host-protective antigen homologue	471.96	0.085709	12.4269	0	0
Tmu009913	Unknown	494.995	0.101467	12.2522	0	0
Tmu005293	Unknown	739.268	0.174055	12.0523	0	0
Tmu007899	oncosphere protein Tm16	1988.08	0.590274	11.7177	0	0
Tmu009366	succinate dehydrogenase (ubiquinone) iron sulfur	785.275	0.239864	11.6768	0	0
Tmu003790	expressed protein	540.095	0.170129	11.6324	0	0
Tmu010967	Transient receptor potential cation channel subfamily M member	82.6525	0.027527	11.552	0	0
Tmu005255	Unknown	386.138	0.182477	11.0472	0	0
Tmu008171	Phosphatidylinositol-binding clathrin assembly protein	154.607	0.0766446	10.9781	0	0
Tmu009600	Unknown	211.526	0.113704	10.8613	0	0
Tmu006091	Kunitz:Bovine pancreatic trypsin inhibitor	1094.12	1.14279	9.903	0	0
Tmu006090	Textilinin-1	588.739	0.646491	9.83078	0	0
Tmu007015	beta 13 n galactosyltransferase	123.483	0.153578	9.65112	0	0
Tmu006141	Deoxyribodipyrimidine photo-lyase	924.747	1.31172	9.46146	0	0
Tmu007013	beta 13 n galactosyltransferase	92.0893	0.154276	9.22138	0	0
Tmu005176	Ribosomal protein S6 kinase alpha-2	31.1932	0.0545233	9.16014	0	0
Tmu005553	growth factor independence	192.251	0.348781	9.10645	0	0
Tmu007014	beta 13 n galactosyltransferase	118.235	0.217569	9.08597	0	0
Tmu009010	Multidrug resistance protein	63.8908	0.117952	9.08126	0	0
Tmu006140	Deoxyribodipyrimidine photo-lyase	1438.62	2.6781	9.06926	0	0
Tmu009586	Unknown	173.96	0.37817	8.8455	0	0
Tmu008265	Unknown	17.6454	0.0386569	8.83435	0	0
Tmu001207	expressed conserved protein	7154.42	15.8118	8.82169	0	0
Tmu006887	conserved hypothetical protein	584.158	1.36103	8.74552	0	0
Tmu004068	LIM domain-containing protein unc-97	37.1228	0.0877022	8.72548	9.31163e-296	8.80471e-295
Tmu007016	beta 13 n galactosyltransferase	125.66	0.307156	8.67634	0	0
Tmu011193	Unknown	430.212	1.05932	8.66577	0	0
Tmu008261	EMY162 protein	1143.64	2.92822	8.60939	0	0
Tmu006769	Unknown	58.5359	0.174055	8.39363	1.96511e-276	1.78287e-275
Tmu001614	paired box protein pax 6	138.915	0.416451	8.38184	0	0
Tmu002977	RPE-spondin	1378.68	4.59349	8.22948	0	0
Tmu001373	Unknown	78.3139	0.263107	8.21747	0	0
Tmu010918	oxalate:formate antiporter	266.718	0.96761	8.10667	0	0
Tmu005653	beta 13 n galactosyltransferase	12.9743	0.0502826	8.01138	1.04841e-171	7.02833e-171
Tmu010721	Unknown	115.56	0.471399	7.93748	0	0
Tmu000070	Dynein light chain LC6, flagellar outer arm	513.703	2.43677	7.71982	0	0
Tmu000274	calponin	167.01	0.801508	7.703	0	0
Tmu006115	hypothetical protein EgrG_002022600	153.378	0.962859	7.31555	0	0
Tmu010080	Glutathione S-transferase	909.661	5.90821	7.26646	0	0
Tmu010169	Kelch-like protein	11.0403	0.0737042	7.22682	3.48331e-132	1.9788e-131
Tmu006134	glycosyltransferase 1 domain containing protein	505.752	3.5845	7.14051	0	0
Tmu004994	tetraspanin	191.06	1.51691	6.97675	0	0
Tmu000114	Coactosin-like protein	1950.8	15.5662	6.96951	0	0
Tmu004350	cGMP-dependent protein kinase	247.487	2.12585	6.86317	0	0
Tmu009669	Unknown	11.5089	0.099242	6.85758	3.12878e-93	1.45957e-92
Tmu004383	conserved hypothetical protein	56.381	0.489236	6.84853	0	0
Tmu005180	Unknown	38.4725	0.396968	6.59866	0	0
Tmu003568	gelsolin	197.727	2.09511	6.56034	0	0
Tmu010906	epithelial splicing regulatory protein 1	133.187	1.54761	6.42727	0	0
Tmu012421	hypothetical protein Y032_0068g222	442.581	6.6958	6.04654	0	0
Tmu008530	Adenosine 3'-phospho 5'-phosphosulfate transporter	283.237	4.3215	6.03433	0	0
Tmu008801	expressed protein	1365.71	21.1549	6.01252	0	0
Tmu005185	NEDD8-conjugating enzyme Ubc12	16.1545	0.254238	5.98961	5.86285e-169	3.89617e-168
Tmu008394	UBiquitin Conjugating enzyme family member	41.3041	0.651812	5.98569	1.30868e-316	1.30788e-315
Tmu005013	hypothetical protein EgrG_000353200	20.7216	0.333297	5.95818	0	0
Tmu001555	hypothetical protein EgrG_000453800	144.436	2.48105	5.86334	0	0
Tmu002112	zinc finger BED domain containing protein	75.342	1.3823	5.76831	0	0
Tmu003155	unnamed protein product	1051.07	20.3279	5.69225	0	0
Tmu008685	Arginase-2	196.381	3.91624	5.64804	0	0
Tmu006001	Unknown	33.2421	0.685672	5.59935	2.35426e-189	1.67597e-188
Tmu007012	expressed conserved protein	145.883	3.23245	5.49604	0	0
Tmu002731	RNA pseudouridylate synthase domain-containing protein 2	941.482	22.4711	5.38879	0	0
Tmu003276	Zinc finger protein 316	19.0528	0.477367	5.31876	2.81978e-230	2.26559e-229
Tmu003169	hemicentin 1	156.103	3.95408	5.30301	0	0
Tmu010922	neuropeptides capa receptor	15.4273	0.43145	5.16015	2.31586e-187	1.63876e-186
Tmu002704	m phase inducer phosphatasecdc25	393.756	11.2506	5.12923	0	0
Tmu006142	Deoxyribodipyrimidine photo-lyase	396.152	12.5045	4.98553	0	0
Tmu002254	hypothetical protein EGR_07899	25.546	0.861988	4.88929	0	0
Tmu008474	thioredoxin glutathione reductase	1826.5	63.6708	4.84231	0	0
Tmu009577	NEDD8-conjugating enzyme Ubc12	81.5752	2.87921	4.82439	0	0
Tmu009829	NEDD8-conjugating enzyme Ubc12	319.864	11.4784	4.80047	0	0
Tmu000347	ecdysone induced protein 78C	45.1898	1.63664	4.78719	0	0
Tmu008872	broadly selective sodium nucleoside	26.8155	0.992139	4.75638	0	0
Tmu000873	pyruvate kinase	946.332	35.4465	4.73863	0	0
Tmu009002	universal stress protein in QAH:OAS	866.274	32.837	4.72143	0	0
Tmu005405	tyrosine protein kinase Src42A	405.397	15.7628	4.68474	0	0
Tmu009003	wd40 repeat	15.3857	0.641492	4.58401	1.50156e-149	9.28524e-149
Tmu005836	phospholipid translocating ATPase	81.1056	3.39494	4.57834	0	0
Tmu005999	Beta-1,3-galactosyl-O-glycosyl-glycoprotein beta-1,6-N-acetylglucosaminyltransferase	54.6333	2.45186	4.47783	0	0
Tmu006617	Ras C3 botulinum toxin substrate 1	212.407	9.86824	4.42789	0	0
Tmu009617	bifunctional heparan sulfate	64.9126	3.17797	4.35232	0	0
Tmu006608	TBC1 domain family B	63.9503	3.26018	4.29393	0	0
Tmu011919	Kelch repeat type 1	19.0785	0.987092	4.27262	2.3852e-169	1.58752e-168
Tmu004610	Unknown	1159.48	62.0152	4.22471	0	0
Tmu005763	aminoacyl tRNA synthase complex interacting	16.3036	0.879502	4.21236	4.9086e-102	2.40833e-101
Tmu004549	Pyridoxine-5'-phosphate oxidase	362.407	19.7611	4.19688	0	0
Tmu004375	3' phosphoadenosine 5' phosphosulfate synthase	69.1912	3.82693	4.17633	0	0
Tmu005186	protein kinase	11.1737	0.621626	4.16792	3.11175e-59	1.16339e-58
Tmu000830	cubilin	21.3978	1.19483	4.16259	1.28462e-296	1.21913e-295
Tmu010204	hypothetical protein EgrG_000643600	27.5624	1.57864	4.12595	1.38703e-133	7.93496e-133
Tmu002399	expressed conserved protein	164.338	9.74709	4.07555	0	0
Tmu000555	FERM domain containing protein 5	365.509	21.9827	4.05547	0	0
Tmu005169	likely ubiquitin conjugating enzyme Pex4	76.6991	4.69621	4.02964	0	0
Tmu000368	plakophilin 4	71.1558	4.48035	3.9893	0	0
Tmu000642	zinc transporter foi	163.701	10.3133	3.98849	0	0
Tmu009584	unnamed protein product	19.864	1.25707	3.98202	1.26029e-306	1.23018e-305
Tmu008475	hypothetical protein EgrG_000222500	68.3996	4.34442	3.97675	1.08432e-232	8.75003e-232
Tmu007081	Mitochondrial thiamine pyrophosphate carrier	130.181	8.29663	3.97185	0	0
Tmu003198	transient receptor potential cation channel	84.899	5.42334	3.96849	0	0
Tmu004415	coenurosis protective protein	12.889	0.827824	3.96067	3.4152e-81	1.47557e-80
Tmu009217	Carbonyl reductase	220.137	14.2319	3.9512	0	0
Tmu005838	phospholipid translocating ATPase	39.9746	2.58745	3.94948	0	0
Tmu005844	phospholipid translocating ATPase	23.5936	1.53914	3.9382	0	0
Tmu011939	rho guanine nucleotide exchange factor 16	311.863	20.3871	3.93518	0	0
Tmu003466	solute carrier family 26 prestin	107.982	7.13285	3.92017	0	0
Tmu003801	P53 induced protein	202.313	13.4291	3.91315	0	0
Tmu003156	hypothetical protein EGR_04922	17.8109	1.1861	3.90846	5.51829e-135	3.18214e-134
Tmu006706	sulfide:quinone oxidoreductase	1677.27	112.267	3.90111	0	0
Tmu003205	Pyruvate dehydrogenase E1 component subunit alpha type I	1887.76	127.535	3.88771	0	0
Tmu005842	phospholipid translocating ATPase	42.9843	2.91241	3.88352	0	0
Tmu005840	phospholipid translocating ATPase	48.8472	3.49851	3.80346	0	0
Tmu011688	Kelch repeat type 1	10.5621	0.76847	3.78076	3.97997e-102	1.95345e-101
Tmu006089	brain specific homeobox	10.9895	0.812258	3.75804	8.63782e-54	3.08983e-53
Tmu003323	GPI anchored surface glycoprotein	40.0321	3.05006	3.71425	0	0
Tmu001604	adenylate cyclase	114.811	8.78805	3.70757	0	0
Tmu005170	protein kinase	102.909	7.9356	3.69689	0	0
Tmu003196	transient receptor potential cation channel	52.5678	4.06837	3.69166	0	0
Tmu008599	rho guanine nucleotide exchange factor 16	343.69	26.7359	3.68426	0	0
Tmu006864	hypothetical protein EGR_03053	296.612	23.6328	3.64971	0	0
Tmu002159	Alpha-actinin, sarcomeric	1456.45	117.922	3.62655	0	0
Tmu004069	Basement membrane-specific heparan sulfate proteoglycan core protein	1051.24	86.4163	3.60464	0	0
Tmu008853	Paxillin	116.593	9.60229	3.60196	0	0
Tmu006886	hypothetical protein EgrG_000072600	38.8907	3.34093	3.5411	7.03201e-109	3.57154e-108
Tmu004088	Zinc finger protein	37.8578	3.25727	3.53886	0	0
Tmu004847	hypothetical protein EgrG_000712250, partial	219.224	18.9637	3.53109	0	0
Tmu001873	leucine rich repeat containing protein 23	25.3336	2.20753	3.52055	5.99578e-113	3.12589e-112
Tmu002789	Ankyrin	17.6969	1.54356	3.51916	1.12967e-241	9.39008e-241
Tmu010928	lactate dehydrogenase A	1340.34	117.906	3.50689	0	0
Tmu009533	nucleolar protein	12.2507	1.09047	3.48984	1.94435e-59	7.28401e-59
Tmu008628	expressed protein	155.911	13.9157	3.48594	0	0
Tmu007529	ferritin	362.688	33.8107	3.42318	0	0
Tmu010558	Neurocalcin	1147.72	109.345	3.39181	0	0
Tmu005643	ATP binding cassette subfamily B (MDR:TAP)	33.7022	3.27599	3.36284	0	0
Tmu009244	PKC activated phosphatase 1 inhibitor	656.888	64.0495	3.35839	0	0
Tmu002185	hypothetical protein EgrG_000852800	21.4359	2.1125	3.34301	0	0
Tmu005827	heparan sulfate 6 O sulfotransferase 1a	169.989	16.8357	3.33585	0	0
Tmu010136	sodium bile acid cotransporter	11.2833	1.13136	3.31806	3.34593e-117	1.77647e-116
Tmu006738	expressed protein	22.4465	2.25444	3.31565	0	0
Tmu000774	survival motor neuron protein 1	24.0445	2.53499	3.24566	2.31096e-110	1.18251e-109
Tmu009009	multidrug resistance protein 1	59.8277	6.33561	3.23926	3.93092e-176	2.67385e-175
Tmu006653	putative mannose-6-phosphate isomerase	400.942	42.6197	3.2338	0	0
Tmu007591	ryanodine receptor 44f	16.7105	1.77856	3.23197	1.00126e-175	6.79643e-175
Tmu001842	transmembrane protein 56	115.076	12.3717	3.21747	0	0
Tmu002802	aldehyde reductase	25.7717	2.8284	3.18773	1.60947e-106	8.10161e-106
Tmu000926	unnamed protein product	230.746	25.4336	3.1815	0	0
Tmu008678	Thymosin beta 4	6228.86	688.749	3.17692	0	0
Tmu007238	calreticulin	344.507	38.3585	3.16691	0	0
Tmu005526	Mannosyl-oligosaccharide glucosidase	205.678	23.0233	3.15922	0	0
Tmu002988	kinesin protein kif21b	39.7412	4.48745	3.14667	0	0
Tmu011569	Unknown	44.9904	5.20165	3.11258	7.84542e-123	4.26654e-122
Tmu003095	echinoderm microtubule associated protein1	237.749	27.5975	3.10683	0	0
Tmu011043	Transposon Ty3-I Gag-Pol polyprotein	42.2588	4.9103	3.10537	3.42848e-312	3.39762e-311
Tmu008715	Unknown	27.9631	3.29123	3.08683	1.14672e-96	5.4572e-96
Tmu000572	RNA-binding protein 38	41.8371	4.96413	3.07517	1.28122e-178	8.81655e-178
Tmu007812	heat shock protein 71 kDa protein	1217.49	144.563	3.07414	0	0
Tmu009732	pdz domain containing protein	88.5473	10.6152	3.06032	0	0
Tmu005909	hypothetical protein EGR_09564	11.9022	1.4321	3.05502	4.1958e-39	1.30755e-38
Tmu008891	Adenosine kinase 2	112.122	13.8455	3.01758	0	0
Tmu003554	origin recognition complex subunit 4	33.802	4.23433	2.9969	1.65596e-280	1.51722e-279
Tmu002743	Domain of unknown function DUF1741	146.15	18.4543	2.98542	0	0
Tmu009993	tyrosine protein phosphatase non receptor type	146.871	18.784	2.96697	0	0
Tmu000565	protocadherin 11	225.797	29.3028	2.94592	0	0
Tmu004967	Transmembrane protein	84.3963	10.9985	2.93987	0	0
Tmu006330	Histone-lysine N-methyltransferase PRDM9	33.3562	4.37203	2.93158	3.73363e-221	2.91861e-220
Tmu009448	Ankyrin	253.127	33.3689	2.92329	0	0
Tmu007590	ryanodine receptor 44f	13.8255	1.82477	2.92155	3.24412e-99	1.56682e-98
Tmu006432	integral membrane protein GPR155	66.3815	8.78498	2.91767	0	0
Tmu002126	f box only protein	68.3944	9.06199	2.91598	0	0
Tmu003926	BRCT and ankyrin repeats domain containing protein	19.4342	2.60115	2.90138	6.7707e-253	5.77198e-252
Tmu009724	exostosin 3	125.319	16.8156	2.89773	0	0
Tmu002179	TGTP1	525.556	71.807	2.87165	0	0
Tmu002917	Pyruvate dehydrogenase E1 component subunit beta	1589.5	218.775	2.86105	0	0
Tmu007810	heat shock protein 71 kDa protein	1119.21	154.59	2.85596	0	0
Tmu008915	Protein arginine N-methyltransferase	86.2335	12.1747	2.82436	0	0
Tmu007807	heat shock protein 71 kDa protein	971.173	137.543	2.81985	0	0
Tmu005706	Hexokinase	252.931	35.8384	2.81917	0	0
Tmu001923	protein FAM49B	320.434	45.8345	2.80552	0	0
Tmu003923	innexin unc 9	76.2513	10.9722	2.79691	0	0
Tmu003044	annexin	271.192	39.4866	2.77988	0	0
Tmu005075	protein tyrosine sulfotransferase	109.639	16.0834	2.76912	0	0
Tmu004560	lysyl tRNA synthetase	495.139	72.7854	2.76611	0	0
Tmu007596	Unknown	17.1304	2.53228	2.75805	1.17574e-123	6.41279e-123
Tmu006885	conserved hypothetical protein	33.2113	4.93375	2.75092	2.54124e-62	9.72483e-62
Tmu000573	RNA binding protein 38	105.3	15.6971	2.74594	0	0
Tmu004435	sorting nexin	166.575	25.0579	2.73283	0	0
Tmu001701	Ribonucleoside-diphosphate reductase small chain	111.249	16.7467	2.73184	0	0
Tmu003979	PERQ amino acid-rich with GYF domain-containing protein 2	20.318	3.11124	2.7072	1.00472e-149	6.21884e-149
Tmu001786	Single-stranded DNA-binding protein 3	108.95	16.7052	2.7053	0	0
Tmu002177	EF-hand calcium-binding domain-containing protein	78.4915	12.0547	2.70294	1.15517e-254	9.87369e-254
Tmu010087	expressed conserved protein	19.4068	3.01696	2.68539	3.89415e-125	2.13382e-124
Tmu010196	DNA repair protein complementing XP-C cells	65.2068	10.1591	2.68225	0	0
Tmu002444	Vinculin	330.306	51.6814	2.67609	0	0
Tmu005867	crossover junction endonuclease EME1	34.1708	5.35741	2.67316	3.2005e-186	2.25493e-185
Tmu000237	multiple C2 and transmembrane domain containing protein	112.43	17.814	2.65794	0	0
Tmu001903	Iron-sulfur cluster assembly enzyme ISCU	331.01	52.4668	2.6574	0	0
Tmu005889	wings apart protein	308.844	49.3528	2.64567	0	0
Tmu008658	annexin	46.1578	7.42046	2.63699	3.93631e-271	3.52693e-270
Tmu001948	Ankyrin repeat domain containing protein	154.383	24.8612	2.63455	0	0
Tmu001508	Poly(ADP-ribose) glycohydrolase	25.8509	4.1694	2.6323	1.73227e-192	1.24409e-191
Tmu006577	Glutamate receptor	11.2575	1.86283	2.59532	3.87449e-143	2.3272e-142
Tmu003497	Adenylate kinase isoenzyme 5	71.1139	11.7959	2.59185	0	0
Tmu002292	hypothetical protein EGR_01282	61.6109	10.2646	2.58551	0	0
Tmu000496	Exostosin-1	122.379	20.6148	2.5696	0	0
Tmu006307	phosphatidate phosphatase	229.454	38.7017	2.56774	0	0
Tmu004033	Unknown	12.5572	2.1283	2.56074	4.382e-74	1.81482e-73
Tmu004684	expressed conserved protein	248.754	42.2171	2.55882	0	0
Tmu001380	Calcium-binding protein	1315.85	226.578	2.53792	0	0
Tmu004189	Ras GTPase-activating protein gap-2	87.2912	15.0848	2.53274	0	0
Tmu009269	Cell division protein kinase	130.621	22.8119	2.51753	0	0
Tmu009180	putative dUTPase	539.48	94.3052	2.51616	0	0
Tmu009174	zinc finger, C2H2 type	118.081	20.6596	2.51489	0	0
Tmu008894	aquaporin 4	219.587	38.518	2.51119	0	0
Tmu006578	indoleamine 23 dioxygenase 2	46.1471	8.09735	2.51072	1.03384e-228	8.26051e-228
Tmu004074	Josephin-2	60.929	10.6965	2.50999	5.1184e-206	3.82614e-205
Tmu008146	protein furry	29.9502	5.27952	2.50409	0	0
Tmu000747	Dynein light chain 1, cytoplasmic	161.564	28.5362	2.50124	0	0
Tmu006643	regulator of G protein signaling 3	32.749	5.8427	2.48674	8.64211e-206	6.45277e-205
Tmu001718	terminal deoxycytidyl transferase rev1	152.616	27.3053	2.48265	0	0
Tmu008994	Tricarboxylate transport protein	69.1368	12.3964	2.47953	1.4822e-323	1.4822e-322
Tmu004535	Protein kinase C, brain isozyme	62.4215	11.2707	2.46947	0	0
Tmu000034	p2X purinoceptor 4	36.8111	6.65171	2.46834	9.19295e-218	7.09233e-217
Tmu000652	LAG1 longevity assurance	102.582	18.5425	2.46787	0	0
Tmu012079	Unknown	14.1839	2.56849	2.46526	2.84612e-45	9.42804e-45
Tmu012968	Unknown	96.399	17.5281	2.45935	4.51814e-112	2.33863e-111
Tmu001667	PUR alpha beta gamma DNA RNA binding	49.7778	9.10172	2.45129	5.47273e-300	5.23192e-299
Tmu005884	Alpha-mannosidase 2	59.0291	10.8011	2.45025	0	0
Tmu006575	hypothetical protein EGR_09714	15.2691	2.8284	2.43256	3.35457e-50	1.16344e-49
Tmu001902	RPEL repeat	58.2513	10.8718	2.4217	0	0
Tmu002375	dynein heavy chain	23.1313	4.33142	2.41693	1.90382e-294	1.79235e-293
Tmu006610	tbc tre 2:bub2:cdc16 domain family member	72.145	13.7466	2.39182	0	0
Tmu008747	Transcription factor EB	88.8615	16.9395	2.39117	0	0
Tmu008978	ankyrin domain repeat containing protein	28.7875	5.59662	2.36281	8.42591e-291	7.86984e-290
Tmu001660	Potassium channel subfamily K member 9	12.4324	2.41782	2.36233	2.07996e-82	9.05896e-82
Tmu012396	Unknown	111.182	21.6711	2.35908	7.15575e-106	3.58948e-105
Tmu004771	methyltransferase	47.5448	9.27714	2.35754	0	0
Tmu002379	dna polymerase kappa	40.0466	7.878	2.34578	0	0
Tmu004640	D glucuronyl C5 epimerase	60.3065	11.909	2.34026	0	0
Tmu002145	intermediate filament protein	23.3046	4.61045	2.33764	0	0
Tmu009766	Aspartate ornithine carbamoyltransferase	25.4204	5.03494	2.33594	0	0
Tmu012041	Unknown	94.5511	18.8029	2.33014	5.15583e-106	2.58927e-105
Tmu002045	Unknown	17.8388	3.57271	2.31993	7.68847e-20	1.85116e-19
Tmu009782	Unknown	27.7822	5.57082	2.3182	1.97345e-167	1.29884e-166
Tmu004961	integrator complex subunit 1	13.4578	2.70344	2.31557	0	0
Tmu010290	RNA directed DNA polymerase reverse transcriptase, partial	13.2487	2.66202	2.31526	9.97647e-31	2.83248e-30
Tmu003499	universal stress protein	15.8213	3.19442	2.30824	1.49086e-36	4.52554e-36
Tmu000908	C2 calcium dependent membrane targeting	72.7254	14.7533	2.30142	0	0
Tmu010191	Sn1-specific diacylglycerol lipase beta	26.2017	5.31622	2.30119	7.90966e-244	6.61702e-243
Tmu012352	Unknown	101.943	20.715	2.29902	5.15834e-90	2.35066e-89
Tmu005717	uridine cytidine kinase 1 1	68.2262	13.8683	2.29853	0	0
Tmu000203	UDP sugar transporter protein SLC35A4	38.2354	7.78218	2.29666	3.53952e-212	2.70026e-211
Tmu000126	centrosomal protein of 120 kDa	55.8845	11.4087	2.29231	0	0
Tmu008363	Rossmann alpha beta alpha sandwich fold	53.679	11.0167	2.28467	3.11942e-278	2.84603e-277
Tmu002863	conserved hypothetical protein	52.2863	10.7506	2.28202	0	0
Tmu002771	hypothetical protein EgrG_001167600	14.7694	3.05658	2.27262	1.625e-96	7.72485e-96
Tmu001778	neutral sphingomyelinase	15.3452	3.17574	2.27262	8.83895e-101	4.3058e-100
Tmu011107	UBiquitin Conjugating enzyme family member	24.2209	5.01848	2.27093	1.36408e-233	1.10418e-232
Tmu006448	universal stress protein	24.1953	5.02826	2.2666	5.17755e-69	2.06847e-68
Tmu002222	conserved hypothetical protein	25.9088	5.39539	2.26364	3.70007e-177	2.52741e-176
Tmu006840	Ankyrin repeat domain containing protein	204.98	42.7654	2.26097	0	0
Tmu003277	NADPH:adrenodoxin oxidoreductase	48.907	10.2115	2.25985	0	0
Tmu008136	RNA directed DNA polymerase (reverse transcriptase), partial	40.2678	8.41183	2.25914	4.49383e-312	4.4466e-311
Tmu011754	Unknown	182.71	38.3405	2.25261	0	0
Tmu011279	Histone H2B	15.0335	3.15475	2.25258	1.5161e-90	6.94786e-90
Tmu000765	phosphoserine phosphatase	516.38	108.434	2.25162	0	0
Tmu000024	TRM112 protein	68.8565	14.4747	2.25006	0	0
Tmu009933	conserved hypothetical protein	23.1531	4.90054	2.24019	3.95315e-115	2.07848e-114
Tmu011261	histone H2B	22.578	4.78298	2.23894	1.2113e-36	3.6795e-36
Tmu003928	ring finger protein 14	64.1714	13.6552	2.23248	0	0
Tmu003393	Unknown	22.6039	4.83052	2.22632	2.5892e-174	1.74747e-173
Tmu000948	titin	65.2765	14.1105	2.20979	0	0
Tmu000192	Dolichyl-diphosphooligosaccharide--protein glycosyltransferase subunit	147.19	31.8188	2.20973	0	0
Tmu004734	inositol hexakisphosphate	159.55	34.5376	2.20777	0	0
Tmu001568	phosphatidyltransferase	79.4802	17.2075	2.20756	1.39245e-218	1.07747e-217
Tmu004662	protein quaking	48.1649	10.4663	2.20223	1.23457e-269	1.09784e-268
Tmu008070	hypothetical protein EmuJ_000617160	40.5963	8.85411	2.19693	2.03584e-108	1.03117e-107
Tmu012607	histone H2B	24.3558	5.33486	2.19074	4.5777e-39	1.42554e-38
Tmu007919	Unknown	60.2049	13.2237	2.18675	7.72044e-103	3.80805e-102
Tmu002035	conserved hypothetical protein	22.2108	4.88137	2.1859	7.42597e-146	4.51466e-145
Tmu005515	Phosphatidylinositol-5-phosphate 4-kinase type-2 alpha	236.991	52.1661	2.18365	0	0
Tmu000653	conserved hypothetical protein	64.1718	14.142	2.18195	7.07693e-258	6.12141e-257
Tmu010203	unnamed protein product	107.616	23.8393	2.17448	0	0
Tmu010197	Mediator of RNA polymerase II transcription	107.501	23.8303	2.17348	0	0
Tmu004823	Programmed cell death protein 6	154.312	34.2167	2.17308	2.23104e-284	2.06303e-283
Tmu006336	transient receptor potential cation channel	28.2505	6.27127	2.17145	0	0
Tmu009673	NEDD8-conjugating enzyme Ubc12	66.2667	14.7152	2.17098	0	0
Tmu001191	integrin alpha ps	45.5947	10.1329	2.16982	0	0
Tmu007822	phosphatidylinositol binding clathrin assembly	165.801	36.9273	2.16669	0	0
Tmu012275	Unknown	102.867	22.9459	2.16447	1.16266e-90	5.33377e-90
Tmu012084	Unknown	95.475	21.3524	2.16072	2.87709e-93	1.34264e-92
Tmu006456	maspardin	303.517	67.8815	2.16069	0	0
Tmu010470	hypothetical protein EGR_06274	1050.43	235.141	2.15938	0	0
Tmu000457	Partitioning defective protein	26.1277	5.88259	2.15106	0	0
Tmu004977	hypothetical protein EGR_08811	20.5533	4.67735	2.13561	2.78399e-137	1.6278e-136
Tmu004121	ubiquitin carboxyl terminal hydrolase 24	11.7607	2.67851	2.13447	0	0
Tmu000355	hypothetical protein EgrG_001014550	15.5883	3.5845	2.12062	3.9888e-21	9.81487e-21
Tmu004381	methionyl aminopeptidase 1 M24 family	167.396	38.7262	2.11188	0	0
Tmu001647	exocyst complex component 2	141.55	32.7863	2.11015	0	0
Tmu006961	aarF domain-containing protein kinase 5	59.6548	13.8305	2.10878	0	0
Tmu007724	sorting nexin 14	56.0517	12.999	2.10836	0	0
Tmu008405	DH domain containing protein	93.8708	21.8753	2.10137	0	0
Tmu008488	inositol trisphosphate 3 kinase C	77.9043	18.1621	2.10077	0	0
Tmu011286	histone H2B	25.2447	5.88675	2.10044	3.00047e-36	9.06773e-36
Tmu009461	hypothetical protein EGR_05166	74.4122	17.3578	2.09996	0	0
Tmu008641	Prenylcysteine oxidase	137.612	32.2142	2.09484	0	0
Tmu006566	Glycerol-3-phosphate dehydrogenase	310.859	72.8293	2.09367	0	0
Tmu004760	STAM binding protein	166.525	39.0724	2.09152	0	0
Tmu011752	Retrovirus-related Pol polyprotein	76.2385	17.9387	2.08744	2.04185e-122	1.10856e-121
Tmu007045	H(+)/Cl(-) exchange transporter 7	68.0332	16.0333	2.08517	0	0
Tmu010596	THO complex subunit 3	50.639	11.9941	2.07792	4.59956e-172	3.08824e-171
Tmu000684	ATP binding cassette sub family E	164.309	38.9711	2.07593	0	0
Tmu008642	fad synthase	53.8007	12.8078	2.0706	1.45706e-307	1.42439e-306
Tmu000291	NEDD4 binding protein 2 1	51.7976	12.3535	2.06797	0	0
Tmu002325	MORC family CW-type zinc finger protein	104.202	24.8998	2.06518	0	0
Tmu000724	hypothetical protein EGR_03216	13.4309	3.21605	2.06219	1.81595e-42	5.87764e-42
Tmu000029	Rho GTPase activating protein 12	113.503	27.2587	2.05794	0	0
Tmu008568	Nuclear hormone receptor family member nhr 41	62.349	15.0231	2.05318	0	0
Tmu001867	myosin heavy chain non muscle	467.077	112.751	2.05052	0	0
Tmu009827	Unknown	89.124	21.5987	2.04487	2.79868e-258	2.42403e-257
Tmu004553	hydroxymethylglutaryl coenzyme A reductase	22.8624	5.54135	2.04467	3.61134e-168	2.38893e-167
Tmu000810	NADP dependent isocitrate dehydrogenase	76.2256	18.5131	2.04173	7.54392e-267	6.66739e-266
Tmu011716	Unknown	19.1198	4.66188	2.03608	1.29603e-46	4.35992e-46
Tmu011262	PREDICTED: histone H2B, gonadal-like	51.1032	12.5012	2.03135	1.63914e-292	1.53649e-291
Tmu002783	Talin-1	133.463	32.7392	2.02735	0	0
Tmu005132	sodium dependent phosphate transporter 1	23.6552	5.804	2.02704	8.36109e-137	4.87118e-136
Tmu005521	tripartite motif containing protein 2	91.7863	22.5331	2.02623	0	0
Tmu011753	Unknown	90.5045	22.3129	2.02011	3.86806e-128	2.15405e-127
Tmu009047	max protein X	81.1904	20.0184	2.01998	0	0
Tmu004349	peptide methionine sulfoxide reductase	96.8553	23.9303	2.01699	6.10463e-224	4.82136e-223
Tmu000697	hypothetical protein EGR_03243	414.753	102.657	2.01442	0	0
Tmu009096	Hyccin domain containing protein	41.4509	10.2775	2.01191	1.8185e-256	1.56567e-255
Tmu006544	Dynein intermediate chain	76.534	18.9878	2.01103	0	0
Tmu003843	Unknown	10.0307	2.49107	2.00958	2.59755e-31	7.42354e-31
Tmu003042	annexin	687.21	170.755	2.00882	0	0
Tmu012611	histone H2B	22.9335	5.70278	2.00772	4.86013e-32	1.40162e-31
Tmu008303	endonuclease III protein 1	50.4718	12.5633	2.00626	1.84616e-162	1.19926e-161
Tmu004617	nucleotidyltransferase	95.0528	23.6622	2.00615	0	0
Tmu008348	glutamate receptor ionotrophic AMPA 3	14.5203	3.62214	2.00316	1.99263e-159	1.28033e-158
Tmu011048	Unknown	102.045	25.4556	2.00315	2.79741e-138	1.64378e-137
Tmu011239	PREDICTED: cyclin-dependent kinase 1-like isoform 2	11.2051	2.81083	1.99509	3.42911e-49	1.17985e-48
Tmu010061	vaccinia related kinase 1	116.131	29.2231	1.99057	0	0
Tmu012398	Unknown	335.871	85.0176	1.98207	0	0
Tmu011263	histone H2B	25.4225	6.43863	1.98128	1.5834e-31	4.54118e-31
Tmu004170	conserved hypothetical protein	36.3376	9.20616	1.98079	4.26793e-103	2.10993e-102
Tmu002178	GTP binding protein hflx	24.8544	6.31157	1.97743	8.29587e-170	5.53001e-169
Tmu000852	Acetylcholinesterase	29.1142	7.40232	1.97567	2.76178e-198	2.01805e-197
Tmu001954	Rho GTPase activating protein 24	39.0362	9.9272	1.97535	1.03821e-283	9.56625e-283
Tmu003086	voltage dependent calcium channel alpha 1	48.5837	12.3783	1.97266	0	0
Tmu003721	Cytochrome c	252.534	64.7655	1.96318	0	0
Tmu005908	hypothetical protein EgrG_001107600	35.1955	9.03921	1.96112	8.45141e-276	7.64629e-275
Tmu003847	pyridoxal dependent decarboxylase	39.4618	10.1394	1.96048	0	0
Tmu003510	RING finger protein	88.8341	22.8447	1.95925	4.09669e-184	2.87233e-183
Tmu011050	RNA directed DNA polymerase (reverse transcriptase)	173.306	44.8994	1.94855	0	0
Tmu002366	Receptor-type tyrosine-protein phosphatase R	33.9548	8.7979	1.94838	1.40935e-285	1.30415e-284
Tmu011046	RNA directed DNA polymerase reverse transcriptase	104.199	27.0995	1.943	0	0
Tmu006710	von Willebrand factor A domain-containing protein 5A	73.0226	18.9936	1.94283	0	0
Tmu008102	TATA binding protein associated factor 172	37.1379	9.66054	1.94272	0	0
Tmu011254	histone H2B	28.2669	7.35843	1.94164	7.88593e-38	2.42094e-37
Tmu004912	Transmembrane 9 superfamily member	181.166	47.2255	1.93967	0	0
Tmu001160	fimbrin	575.321	150.019	1.93922	0	0
Tmu006125	expressed conserved protein	10.4622	2.73087	1.93775	1.76597e-36	5.35562e-36
Tmu003816	DEAD (Asp Glu Ala Asp) box polypeptide 21	89.0667	23.3026	1.9344	0	0
Tmu007138	major facilitator superfamily domain containing protein	11.9968	3.1599	1.9247	3.91521e-52	1.37999e-51
Tmu009480	GSK3 beta interaction protein	47.9978	12.6712	1.92142	4.53358e-135	2.61547e-134
Tmu008247	ryanodine receptor 44f	74.4611	19.6831	1.91953	0	0
Tmu012042	Unknown	33.0185	8.72977	1.91926	2.65229e-223	2.08966e-222
Tmu005099	hypothetical protein EgrG_000966400	52.5532	13.923	1.91631	0	0
Tmu012303	Unknown	99.7868	26.4515	1.9155	9.93882e-83	4.33888e-82
Tmu011049	Retrovirus-related Pol polyprotein	58.4831	15.5285	1.9131	3.5414e-258	3.06528e-257
Tmu004611	Afadin	38.1734	10.136	1.91308	0	0
Tmu002844	zinc transporter zip	110.389	29.4613	1.9057	0	0
Tmu009629	phospholipase A2 receptor 1	31.6428	8.44687	1.90539	0	0
Tmu009380	Transmembrane protein 87A	206.458	55.1405	1.90466	0	0
Tmu000030	Rho GTPase-activating protein	78.4634	20.9634	1.90415	2.58072e-99	1.24735e-98
Tmu007536	Calponin EH domain binding protein 1	77.6396	20.784	1.90132	0	0
Tmu004286	Regulator of G protein signaling 20	66.5627	17.8755	1.89673	0	0
Tmu006492	ran binding protein 9	142.062	38.1739	1.89586	0	0
Tmu011281	histone H2B	27.378	7.35843	1.89555	7.95699e-39	2.47018e-38
Tmu011779	phospholipid hydroperoxide glutathione	152.425	40.9761	1.89524	0	0
Tmu009563	Unknown	73.7226	19.8257	1.89474	9.9143e-101	4.82784e-100
Tmu012613	histone H2B	21.8669	5.88675	1.89321	2.73809e-29	7.62557e-29
Tmu006698	cell wall protein awa1p	29.1207	7.84663	1.8919	0	0
Tmu003165	zinc finger protein	264.412	71.5418	1.88593	0	0
Tmu001060	alpha 16 mannosyl glycoprotein	93.9077	25.4168	1.88546	0	0
Tmu005054	voltage dependent L type calcium channel subunit	117.293	31.7676	1.88449	0	0
Tmu005422	ankyrin repeat containing	413.829	112.917	1.87377	0	0
Tmu012385	glutathione peroxidase	37.9516	10.4433	1.86158	3.08589e-98	1.47995e-97
Tmu011751	RNA directed DNA polymerase reverse transcriptase	86.4995	23.8564	1.85832	0	0
Tmu011051	Transposon Ty3-I Gag-Pol polyprotein	103.281	28.4993	1.85758	1.61299e-298	1.53524e-297
Tmu006394	hypothetical protein EgrG_000364900	86.5632	23.9457	1.85399	0	0
Tmu000757	Nuclear transcription factor Y subunit alpha	190.757	52.8887	1.8507	0	0
Tmu008404	DIS3-like exonuclease 2	37.5906	10.4518	1.84662	0	0
Tmu009932	phosphatidylinositol transfer protein	131.02	36.4653	1.84519	1.3208e-221	1.0356e-220
Tmu004150	Mps one binder kinase activator-like 2	52.8626	14.7186	1.84461	1.47332e-160	9.50891e-160
Tmu012089	Unknown	14.2135	3.95976	1.84378	1.72405e-43	5.62643e-43
Tmu003306	Glutamate dehydrogenase	18.3399	5.10936	1.84377	1.53163e-86	6.83343e-86
Tmu004822	Programmed cell death protein 6	51.9896	14.546	1.8376	1.14443e-74	4.75486e-74
Tmu006717	kinesin protein KIF2A	72.0865	20.177	1.83702	0	0
Tmu005890	Wings apart-like protein	11.8362	3.32142	1.83333	1.67721e-15	3.73826e-15
Tmu004634	universal stress protein in QAH:OAS	104.318	29.2822	1.83289	1.56817e-179	1.0837e-178
Tmu009532	Unknown	26.2729	7.42982	1.82218	4.42331e-39	1.37779e-38
Tmu003298	NFU1 iron sulfur cluster scaffold	149.196	42.426	1.81419	9.25759e-308	9.05682e-307
Tmu000923	Serine/threonine-protein phosphatase 2A regulatory subunit B alpha isoform	168.871	48.2219	1.80816	0	0
Tmu005637	Tesmin TSO1 CXC	27.626	7.93814	1.79915	5.77221e-290	5.37966e-289
Tmu000375	pre B cell leukemia transcription factor 1	30.1582	8.66856	1.79869	1.21101e-153	7.58971e-153
Tmu003620	C2 calcium lipid binding region CaLB	133.116	38.5429	1.78815	0	0
Tmu008452	alpha actinin	586.886	170.224	1.78565	0	0
Tmu006564	Kinesin-2	236.152	68.7196	1.78092	0	0
Tmu002120	MKK2 protein	209.113	60.8842	1.78014	0	0
Tmu009208	rna recognition motif protein split ends	44.6161	12.9996	1.7791	0	0
Tmu007226	Large neutral amino acids transporter small	78.1751	22.8036	1.77745	0	0
Tmu011259	histone H2B	27.7336	8.09427	1.77666	1.52592e-32	4.42222e-32
Tmu011047	Retrovirus-related Pol polyprotein	69.1466	20.181	1.77666	5.99665e-102	2.93994e-101
Tmu009576	Unknown	392.177	114.858	1.77165	0	0
Tmu005076	active breakpoint cluster region	125.457	36.7604	1.77097	0	0
Tmu007282	sodium:hydrogen exchanger 2 (nhe2)	161.118	47.7652	1.75409	0	0
Tmu002101	hypothetical protein EGR_07768	103.201	30.6069	1.75353	0	0
Tmu009992	tyrosine protein phosphatase non receptor type	13.2045	3.92786	1.74921	8.24155e-87	3.67953e-86
Tmu003406	cation efflux protein: zinc transporter	96.6258	28.7498	1.74886	0	0
Tmu002335	60S ribosome subunit biogenesis protein NIP7	220.369	65.7445	1.74498	0	0
Tmu002541	copper transporting ATPase 1	17.2471	5.21062	1.72683	2.11849e-219	1.64614e-218
Tmu005142	hypothetical protein EgrG_000972200	26.1922	7.92129	1.72533	1.16247e-141	6.93424e-141
Tmu003700	sentrin specific protease 1	31.8928	9.65903	1.72328	4.73465e-142	2.82816e-141
Tmu009305	tfiia large subunit	54.0183	16.4165	1.7183	2.16777e-317	2.17312e-316
Tmu005516	nucleosome assembly protein 1 4	22.0576	6.70922	1.71706	1.31775e-103	6.53941e-103
Tmu003642	Calpain-B	262.631	79.9651	1.71559	0	0
Tmu000497	serine:threonine protein phosphatase PP1 gamma	61.2678	18.7042	1.71177	5.06035e-194	3.65042e-193
Tmu010575	Src substrate cortactin	378.485	115.68	1.7101	0	0
Tmu001356	ral GTPase activating protein subunit beta	36.1079	11.0417	1.70935	0	0
Tmu000095	twinfilin 1	125.349	38.3331	1.70929	0	0
Tmu009316	activated cdc42 kinase 1	44.76	13.7202	1.70591	0	0
Tmu004893	protein dopey 1	16.3922	5.03834	1.70199	0	0
Tmu003724	Phosphatidylserine synthase	52.035	16.0276	1.69892	3.47017e-195	2.51027e-194
Tmu010099	Unknown	16.8356	5.20625	1.6932	6.91692e-17	1.58212e-16
Tmu006909	histone H2B	15.4668	4.78298	1.69319	5.10707e-21	1.25427e-20
Tmu009136	transcription elongation factor spt6	37.6061	11.6306	1.69304	0	0
Tmu011258	histone H2B	22.578	6.99051	1.69145	7.85019e-27	2.10984e-26
Tmu002782	cytosolic purine 5' nucleotidase	26.4009	8.19567	1.68765	1.29149e-92	5.99466e-92
Tmu004188	glycerol 3 phosphate dehydrogenase NAD	233.534	72.5073	1.68743	0	0
Tmu005554	AMP deaminase 2	35.7563	11.1132	1.68592	1.01348e-246	8.55007e-246
Tmu004118	NUDIX hydrolase domain	21.5976	6.7157	1.68526	2.8452e-175	1.92826e-174
Tmu012715	Cell division control protein	26.6319	8.30789	1.6806	1.45639e-75	6.09778e-75
Tmu000934	Jumonji, AT rich interactive domain 1B	52.922	16.5524	1.67683	0	0
Tmu002712	neural Wiskott Aldrich syndrome protein	562.026	175.803	1.67668	0	0
Tmu003299	Tubulin epsilon chain	358.104	112.284	1.67323	0	0
Tmu008578	Guanine nucleotide exchange factor DBS	12.0268	3.7712	1.67316	6.17274e-18	1.43464e-17
Tmu002565	Tetracycline resistance leader peptide, TetL	347.018	108.882	1.67225	0	0
Tmu001848	phosphatidylinositol glycan biosynthesis class s	57.0077	17.8971	1.67143	0	0
Tmu000476	citrate synthase	68.7872	21.6038	1.67086	7.45875e-238	6.11768e-237
Tmu004605	calcyphosin protein	590.405	185.781	1.6681	0	0
Tmu011269	histone H2B	24.5336	7.72635	1.6669	5.44834e-28	1.48833e-27
Tmu008338	ring finger protein unkempt	82.0518	25.8415	1.66685	0	0
Tmu004978	exportin 7	27.0573	8.52417	1.66639	4.44659e-323	4.496e-322
Tmu006216	actin protein 3B	267.183	84.6151	1.65884	0	0
Tmu002623	Nicotinamide phosphoribosyltransferase	83.5358	26.4669	1.65821	0	0
Tmu008123	PREDICTED: histone H4-like	32.1695	10.2257	1.65349	6.45261e-28	1.76044e-27
Tmu000101	expressed conserved protein	2576.89	820.29	1.65143	0	0
Tmu002624	nicotinamide phosphoribosyltransferase	22.4258	7.15684	1.64776	2.57407e-76	1.08192e-75
Tmu003980	PERQ amino acid-rich with GYF domain-containing protein 2	98.0625	31.3299	1.64616	0	0
Tmu009479	serine threonine protein kinase	15.6698	5.01554	1.64351	2.05857e-131	1.16536e-130
Tmu007848	aldo keto reductase family 1, member B4	153.14	49.0379	1.64288	0	0
Tmu012616	phospholipid hydroperoxide glutathione	45.8022	14.6771	1.64185	3.07562e-78	1.30498e-77
Tmu003464	ceramide kinase	16.6001	5.32152	1.64128	3.61766e-240	2.99367e-239
Tmu001781	transportin 1	50.1448	16.0758	1.64121	0	0
Tmu006873	von Willebrand factor type C	55.7426	17.8977	1.63901	0	0
Tmu006098	hypothetical protein EGR_05476	109.507	35.2455	1.63551	0	0
Tmu012066	Unknown	34.4681	11.1218	1.63187	1.02444e-40	3.25018e-40
Tmu001242	GDP fucose transporter	171.177	55.3305	1.62934	0	0
Tmu002552	Unknown	142.135	45.9615	1.62876	4.64775e-134	2.66359e-133
Tmu004246	Actin, cytoplasmic 2	19664.8	6361.95	1.62807	0	0
Tmu003142	dual specificity protein phosphatase 14	38.2425	12.379	1.62728	1.14546e-79	4.90338e-79
Tmu004552	rab11 family interacting protein 4A	352.697	114.404	1.62429	0	0
Tmu009143	gamma secretase subunit aph 1	81.1504	26.3625	1.62211	0	0
Tmu002736	expressed conserved protein	34.7787	11.3495	1.61558	4.49267e-121	2.429e-120
Tmu012914	Unknown	271.541	88.8201	1.61221	0	0
Tmu008559	conserved hypothetical protein	221.054	72.407	1.6102	4.85435e-263	4.24127e-262
Tmu001416	Stromal membrane-associated protein	358.815	117.558	1.60987	0	0
Tmu006910	histone H2B	18.4891	6.07071	1.60674	1.52509e-22	3.83398e-22
Tmu000533	Jumonji, AT rich interactive domain 1B	43.7209	14.3606	1.60621	0	0
Tmu007634	leucine aminopeptidase protein	104.657	34.429	1.60397	0	0
Tmu011275	Histone H2B	16.309	5.37395	1.60161	1.0151e-31	2.91967e-31
Tmu011271	histone H2B	20.6224	6.80655	1.59922	2.29992e-22	5.75955e-22
Tmu004976	hypothetical protein EgrG_000939600	46.0079	15.2055	1.59729	2.22377e-96	1.05558e-95
Tmu000212	proprotein convertase subtilisin:kexin type 5	29.717	9.82469	1.5968	2.19421e-275	1.9838e-274
Tmu010675	ormdl protein	153.383	50.7573	1.59545	0	0
Tmu012836	Cell division control protein	13.3311	4.41627	1.5939	2.02893e-53	7.23773e-53
Tmu005851	calmodulin	1538.71	510.07	1.59295	0	0
Tmu003945	Unknown	12.3292	4.09215	1.59115	9.63654e-10	1.87647e-09
Tmu009462	Eukaryotic translation initiation factor 3 subunit D	307.11	102.055	1.58941	0	0
Tmu008539	SLIT-ROBO Rho GTPase-activating protein 3	117.17	38.9449	1.5891	0	0
Tmu002757	hypothetical protein EGR_06105	97.6554	32.4623	1.58893	1.89476e-270	1.69187e-269
Tmu009554	Unknown	156.656	52.1005	1.58823	0	0
Tmu000836	ATP-dependent DNA helicase Q5	45.6729	15.2344	1.58401	6.75169e-303	6.51209e-302
Tmu008763	DnaJ subfamily B member	783.409	261.642	1.58217	0	0
Tmu004719	wd40 repeat	66.2356	22.1344	1.58132	1.14169e-300	1.09387e-299
Tmu002296	gram domain containing protein	37.0733	12.3905	1.58115	2.62747e-265	2.31274e-264
Tmu011267	histone H2B	23.1113	7.72635	1.58074	8.12733e-25	2.12327e-24
Tmu004706	Cyclic nucleotide-gated cation channel beta-1	41.1962	13.7773	1.58022	2.00318e-211	1.52463e-210
Tmu001820	ubiquinone biosynthesis monooxygenase COQ6	105.935	35.4391	1.57977	0	0
Tmu000160	epidermal retinal dehydrogenase 2	52.2767	17.5178	1.57735	2.71575e-128	1.51429e-127
Tmu003951	SEC23 interacting protein	74.0637	24.8994	1.57266	0	0
Tmu001085	dna replication complex gins protein psf2	32.2941	10.8946	1.56766	1.26534e-50	4.40261e-50
Tmu006819	Unknown	23.0817	7.79381	1.56635	1.48269e-15	3.30754e-15
Tmu004778	S adenosylmethionine mitochondrial carrier	14.177	4.78942	1.56563	9.83115e-70	3.94704e-69
Tmu001974	uroporphyrinogen decarboxylase	78.4667	26.5127	1.5654	5.27695e-236	4.29294e-235
Tmu001591	condensin complex subunit 3	13.8566	4.69518	1.56132	2.40302e-141	1.43211e-140
Tmu008961	Histone H1.2	1083.71	367.311	1.5609	0	0
Tmu002052	AT rich interactive domain containing protein	50.6865	17.1847	1.56048	0	0
Tmu012067	Unknown	27.222	9.23558	1.5595	2.06865e-36	6.26916e-36
Tmu010582	nardilysin	88.3481	30.0066	1.55792	0	0
Tmu000742	ribosome biogenesis protein bop1	40.1341	13.6321	1.55782	4.497e-263	3.9317e-262
Tmu010209	glutamate synthase	16.3879	5.57847	1.55469	8.6424e-268	7.66431e-267
Tmu001572	inositol monophosphatase 1	82.8245	28.2065	1.55403	2.09561e-90	9.58667e-90
Tmu005790	Fibronectin, type III	42.153	14.3942	1.55015	3.31984e-137	1.93936e-136
Tmu005557	BRCA1 associated protein	39.0029	13.3261	1.54933	5.49118e-126	3.03322e-125
Tmu001893	Adenosine 3'-phospho 5'-phosphosulfate transporter	187.764	64.1539	1.54931	0	0
Tmu009029	regulator of nonsense transcripts 2	39.5578	13.516	1.54929	0	0
Tmu006874	helicase	19.7247	6.74401	1.54832	0	0
Tmu001107	exostosin 2	180.28	61.6591	1.54785	0	0
Tmu002125	JmjC domain-containing protein 5	20.3436	6.96612	1.54615	7.59674e-65	2.94793e-64
Tmu011265	histone H2B	24.7113	8.4622	1.54607	7.99476e-26	2.11759e-25
Tmu005616	Mitochondrial inner membrane translocase complex Tim8 9:10:13 zinc finger	76.0255	26.0476	1.54533	2.80008e-48	9.54568e-48
Tmu006882	RecName: Full=Small heat shock protein p36; Short=Tsp36; AltName: Full=R-Tso2	3426.51	1174.81	1.54431	0	0
Tmu003575	expressed conserved protein	165.611	56.8551	1.54244	7.69342e-231	6.19287e-230
Tmu001292	Ribose-phosphate pyrophosphokinase	134.034	46.0772	1.54047	0	0
Tmu004006	conserved hypothetical protein	51.0227	17.5556	1.53921	8.07257e-77	3.40074e-76
Tmu009575	Unknown	169.154	58.2585	1.5378	3.73921e-264	3.28242e-263
Tmu000039	39S ribosomal protein L22 mitochondrial	115.68	39.8416	1.53779	6.88479e-223	5.41776e-222
Tmu008885	Cdc42-interacting protein	531.186	182.95	1.53777	0	0
Tmu004714	hypothetical protein EGR_05809	130.349	44.9605	1.53565	8.95076e-282	8.22988e-281
Tmu009037	Adenylyl cyclase-associated protein	531.379	183.433	1.53449	0	0
Tmu012415	phospholipid hydroperoxide glutathione	417.105	144.01	1.53424	0	0
Tmu003613	elongation of very long chain fatty acids	123.608	42.7079	1.5332	6.94665e-284	6.41442e-283
Tmu000778	FYVE and Pleckstrin domain containing protein	94.9628	32.8448	1.5317	0	0
Tmu009918	RNA directed DNA polymerase reverse transcriptase, partial	19.6305	6.81387	1.52655	5.82966e-28	1.59082e-27
Tmu004779	S adenosylmethionine mitochondrial carrier	22.0089	7.64035	1.52638	4.22378e-54	1.51547e-53
Tmu012609	histone H2B	22.2224	7.72635	1.52416	4.73851e-24	1.22173e-23
Tmu012605	histone H2B	22.2224	7.72635	1.52416	1.46447e-24	3.80832e-24
Tmu004834	Bromodomain containing protein	18.1618	6.3223	1.52239	7.61851e-203	5.63024e-202
Tmu009549	Cell division control protein	13.8507	4.82993	1.51988	5.25941e-52	1.84976e-51
Tmu003402	hypothetical protein EGR_01625	37.2578	13.0541	1.51304	3.40492e-55	1.23463e-54
Tmu008137	Unknown	12.3065	4.31495	1.512	1.04187e-35	3.13043e-35
Tmu010896	hypothetical protein EGR_07832	97.8111	34.332	1.51044	0	0
Tmu004688	Putative glycerophosphodiester phosphodiesterase	36.1764	12.711	1.50897	1.75934e-235	1.42859e-234
Tmu001464	lipopolysaccharide induced TNF alpha factor	179.28	63.095	1.50662	2.79681e-258	2.42403e-257
Tmu000762	protein sensitivity to red light reduced	46.3269	16.3177	1.50541	2.15048e-104	1.07293e-103
Tmu010027	centrosomal protein 1	88.4293	31.1737	1.50419	0	0
Tmu008862	snRNA activating protein complex subunit 3	49.2144	17.361	1.50323	3.02215e-135	1.74506e-134
Tmu001262	Vacuolar protein sorting associated protein 13A	52.223	18.4501	1.50106	0	0
Tmu005593	Deoxynucleoside kinase	31.475	11.1422	1.49817	5.19219e-44	1.70432e-43
Tmu003927	ring finger protein 14	39.6279	14.0346	1.49753	4.50625e-156	2.86005e-155
Tmu004152	casein kinase i	211.602	75.0946	1.49457	0	0
Tmu002932	calpain 5	20.3382	7.22144	1.49383	2.01588e-104	1.00655e-103
Tmu000004	lamin	103.175	36.8069	1.48705	0	0
Tmu002684	endoplasmic reticulum Golgi intermediate	106.713	38.2122	1.48163	2.98962e-296	2.83306e-295
Tmu000763	nicotinamide mononucleotide adenylyltransferase	25.5014	9.13353	1.48133	3.48457e-196	2.5348e-195
Tmu005512	ABC domain containing protein kinase	71.88	25.7611	1.4804	0	0
Tmu004559	Cold shock protein, DNA binding	176.26	63.2532	1.47849	5.64324e-183	3.94601e-182
Tmu004110	WD40 YVTN repeat containing domain	32.3666	11.6206	1.47782	1.76679e-115	9.30445e-115
Tmu008336	peptidase s8 s53 subtilisin kexin sedolisin	49.3958	17.7385	1.4775	0	0
Tmu006563	Kinesin-2	13.3187	4.78604	1.47655	1.78679e-82	7.78472e-82
Tmu002246	transcription elongation factor spt6	65.9739	23.7447	1.47429	0	0
Tmu011714	Cell division control protein	16.7815	6.05145	1.47152	1.99741e-59	7.48065e-59
Tmu003547	Unknown	52.2375	18.856	1.47006	4.73695e-46	1.58615e-45
Tmu006275	6-phosphofructo-2-kinase/fructose-2,6-biphosphatase	81.8536	29.5606	1.46937	8.36807e-277	7.60797e-276
Tmu006392	BCL2 apoptosis inhibitordomain containing protein	132.848	48.0754	1.46641	0	0
Tmu003780	Eukaryotic translation initiation factor 2C 2	58.3339	21.1279	1.46519	0	0
Tmu007354	Actin-related protein 3B	19.9818	7.24515	1.4636	3.61411e-85	1.59927e-84
Tmu007060	ecotropic viral integration site	41.3925	15.0202	1.46247	7.83727e-277	7.13038e-276
Tmu010493	ribosome biogenesis protein brx1	76.4325	27.7411	1.46216	4.45568e-163	2.89876e-162
Tmu008952	N ethylmaleimide sensitive factor attachment	182.526	66.2592	1.46191	0	0
Tmu008859	hypothetical protein EGR_04195	34.3994	12.4911	1.46148	0	0
Tmu003814	Adenine phosphoribosyltransferase	207.26	75.4708	1.45745	0	0
Tmu004641	polypeptide N acetylgalactosaminyltransferase	95.4699	34.7927	1.45626	0	0
Tmu008850	Bromodomain-containing protein 7	49.0619	17.9518	1.45047	1.03207e-167	6.8064e-167
Tmu000925	receptor type tyrosine protein phosphatase; protein tyrosine phosphatase receptor type	34.5395	12.643	1.44991	0	0
Tmu001550	calcineurin B	274.108	100.491	1.44768	0	0
Tmu000644	protein phosphatase Slingshot 1	29.1085	10.6965	1.4443	1.03053e-160	6.65439e-160
Tmu011750	Unknown	510.11	188.077	1.43948	0	0
Tmu009235	ring and YY1 binding protein	57.7221	21.2962	1.43853	6.60872e-168	4.36283e-167
Tmu007467	phosphatidylinositol 4 phosphate 3 kinase C2	58.1109	21.4458	1.43811	0	0
Tmu005892	UBX domain-containing Tether	77.1348	28.4705	1.43791	2.62516e-279	2.40184e-278
Tmu011385	phospholipid hydroperoxide glutathione	135.575	50.0626	1.43729	1.99843e-299	1.90769e-298
Tmu008138	Unknown	28.7653	10.6402	1.4348	2.28503e-51	8.01057e-51
Tmu011273	histone H2B	21.8669	8.09427	1.43378	2.63754e-22	6.60122e-22
Tmu000379	zinc finger protein	36.267	13.4291	1.43329	5.81898e-35	1.73236e-34
Tmu007050	hypothetical protein EGR_03628	11.1838	4.14544	1.43181	2.68193e-22	6.70974e-22
Tmu009163	striatin	31.5538	11.719	1.42896	3.70879e-208	2.79656e-207
Tmu004517	sphingosine 1 phosphate lyase 1	35.6879	13.2801	1.42617	1.03945e-122	5.65046e-122
Tmu006451	RNA directed DNA polymerase (reverse transcriptase), partial	12.5485	4.67243	1.42527	3.46189e-108	1.7528e-107
Tmu004341	PH interacting protein	13.4782	5.03344	1.42101	1.42306e-176	9.69501e-176
Tmu007973	EMY162 protein	13.8028	5.17046	1.4166	3.14923e-34	9.3094e-34
Tmu003559	Protein phosphatase PP2A 55 kDa regulatory	70.1248	26.3055	1.41456	6.85402e-205	5.09425e-204
Tmu009828	Unknown	83.6742	31.401	1.41397	1.90687e-114	9.9976e-114
Tmu000380	zinc finger protein	37.9609	14.2642	1.41212	4.24412e-184	2.97409e-183
Tmu004624	Serine-threonine kinase receptor-associated protein	43.2004	16.2805	1.4079	1.21615e-135	7.03797e-135
Tmu002843	RNA polymerase I associated factor A49	54.2561	20.4722	1.40612	1.43074e-143	8.61363e-143
Tmu007484	hypothetical protein EgrG_001092100	51.0021	19.249	1.40577	2.97667e-130	1.67851e-129
Tmu001732	Vacuolar protein sorting-associated protein	42.8979	16.199	1.405	1.12356e-256	9.6799e-256
Tmu001319	Rab GDP dissociation inhibitor alpha	350.079	132.307	1.40379	0	0
Tmu010187	ribosomal protein S6 kinase alpha 3	60.9488	23.0441	1.4032	1.00576e-247	8.51257e-247
Tmu005321	multiple pdz domain protein	75.3766	28.5044	1.40293	0	0
Tmu000122	F-actin-capping protein subunit alpha	614.589	232.715	1.40106	0	0
Tmu004379	Cytochrome c oxidase assembly protein COX11	67.7968	25.6902	1.4	5.92788e-117	3.1409e-116
Tmu002301	Non-lysosomal glucosylceramidase	18.8157	7.14147	1.39764	6.46708e-115	3.39613e-114
Tmu003655	alanine aminotransferase 2	14.9379	5.68007	1.395	6.92687e-55	2.5061e-54
Tmu000540	Ricin B lectin	66.5625	25.3477	1.39285	5.14188e-283	4.73447e-282
Tmu007319	Trafficking protein particle complex subunit 4	55.6286	21.1927	1.39226	2.48754e-189	1.76989e-188
Tmu009028	Transcription initiation factor IIB	113.906	43.5199	1.3881	8.26604e-222	6.48897e-221
Tmu011256	histone H2B	21.1557	8.09427	1.38607	4.20296e-18	9.79986e-18
Tmu011709	Unknown	41.6512	15.9468	1.38509	8.17874e-42	2.6282e-41
Tmu003091	RNA binding protein 26	84.789	32.5095	1.38302	0	0
Tmu009237	SWI:SNF related, matrix associated, actin	101.918	39.2223	1.37766	0	0
Tmu000128	Anoctamin-10	46.3135	17.8284	1.37726	1.92483e-207	1.4497e-206
Tmu002723	Mitogen-activated protein kinase organizer	41.1551	15.8497	1.37662	1.82059e-234	1.47555e-233
Tmu004004	RNA directed DNA polymerase (reverse transcriptase)	16.8654	6.4993	1.37571	1.41098e-22	3.55054e-22
Tmu001344	Zinc finger protein 782	48.5866	18.7414	1.37433	0	0
Tmu001241	pre mrna 3' end processing factor fip1	73.5057	28.3654	1.37372	1.31996e-245	1.10781e-244
Tmu001872	hypothetical protein EGR_01113	887.134	343.354	1.36946	0	0
Tmu004704	endophilin B2	393.604	152.387	1.36901	0	0
Tmu004065	Unknown	135.781	52.5993	1.36817	0	0
Tmu004205	Dolichol kinase	26.6308	10.3185	1.36786	1.917e-126	1.05982e-125
Tmu003698	Late histone H2A.L3	251.884	97.6692	1.36678	1.5865e-131	8.98512e-131
Tmu008959	phosphopantothenate cysteine ligase	14.2135	5.51237	1.36652	1.30427e-106	6.5704e-106
Tmu004468	hypothetical protein EGR_04861	48.1799	18.6957	1.36572	2.5382e-171	1.69981e-170
Tmu007355	Actin-related protein 3B	22.6747	8.80565	1.36458	1.03326e-83	4.53672e-83
Tmu002699	Atxn3 protein	42.9163	16.706	1.36116	6.86977e-84	3.02037e-83
Tmu005207	cation transporting atpase worm	38.182	14.9061	1.35699	0	0
Tmu006431	Thioredoxin fold	137.218	53.5973	1.35624	0	0
Tmu001055	C2 calcium dependent membrane targeting	45.7588	17.8858	1.35523	1.52343e-303	1.47264e-302
Tmu008716	MFS transporter, ACS family, solute carrier family	18.8027	7.35023	1.35508	8.84647e-28	2.40951e-27
Tmu004639	hypothetical protein EgrG_000620100	22.3399	8.75715	1.35109	1.80209e-58	6.70275e-58
Tmu007129	protein phosphatase 1 regulatory subunit 12B	97.8405	38.3772	1.35018	0	0
Tmu002609	gpi ethanolamine phosphate transferase 3	18.6652	7.32453	1.34954	2.43575e-111	1.25179e-110
Tmu002267	protein FAM154A	55.3164	21.7135	1.34912	1.32327e-177	9.05792e-177
Tmu000649	proline synthetase co transcribed protein	230.123	90.6883	1.34342	0	0
Tmu010767	Unknown	16.918	6.66906	1.343	1.02571e-21	2.54604e-21
Tmu006359	putative phospholipid-transporting ATPase IIB	89.3782	35.2489	1.34234	0	0
Tmu002067	origin recognition complex subunit 1 A	12.5589	4.95744	1.34104	4.31054e-48	1.46834e-47
Tmu002690	MAP kinase activating death domain (DENN)	22.4518	8.86351	1.34088	5.62981e-209	4.25e-208
Tmu010679	RNA directed DNA polymerase (reverse transcriptase), partial	11.0079	4.35072	1.33921	2.15496e-89	9.79951e-89
Tmu000009	CDK regulator, involved in ribosome export	89.2682	35.3161	1.33782	1.40442e-139	8.29372e-139
Tmu000348	myotubularin protein 3	83.0142	32.8559	1.33721	0	0
Tmu001743	39S ribosomal protein L19	63.4726	25.1329	1.33656	7.80144e-132	4.42411e-131
Tmu012274	Unknown	548.89	217.418	1.33605	0	0
Tmu002056	Germ cell-less protein-like protein	29.4138	11.654	1.33567	5.31849e-99	2.56583e-98
Tmu007044	heat shock transcription factor	31.5109	12.5016	1.33374	1.00095e-115	5.27773e-115
Tmu009110	glutamate cysteine ligase regulatory	424.697	168.614	1.33271	0	0
Tmu000764	structural maintenance of chromosomes protein 3	94.3069	37.4605	1.33199	0	0
Tmu002187	expressed protein	341.261	135.585	1.33168	0	0
Tmu002847	dynein light chain	328.975	130.986	1.32857	3.39328e-162	2.20207e-161
Tmu008679	Transforming protein RhoA	206.894	82.3861	1.32842	1.37334e-265	1.21047e-264
Tmu011197	Unknown	229.797	91.7209	1.32504	1.23022e-266	1.0858e-265
Tmu006375	Unknown	12.9834	5.18539	1.32414	4.14722e-10	8.17118e-10
Tmu002478	Endothelial differentiation-related factor	845.033	338.234	1.32099	0	0
Tmu010058	WD repeat protein 24, putative	25.2766	10.1247	1.31992	4.36006e-183	3.05204e-182
Tmu005901	ankyrin :unc	103.024	41.2691	1.31985	0	0
Tmu002050	glycogen phosphorylase	799.481	321.023	1.31639	0	0
Tmu001153	tropomyosin	567.816	228.048	1.31609	0	0
Tmu002858	F box:WD repeat containing protein 1A	89.8113	36.1443	1.31313	0	0
Tmu007843	reversed polarity	30.1566	12.1482	1.31173	1.74813e-84	7.70412e-84
Tmu001543	protein kinase c iota type	42.2027	17.0212	1.31	2.14565e-144	1.29899e-143
Tmu009013	ATP dependent RNA helicase DDX5	100.021	40.3604	1.30929	0	0
Tmu004280	Inositol polyphosphate 5-phosphatase	33.3799	13.4991	1.30612	1.97942e-229	1.58549e-228
Tmu000519	nucleolar protein 10	43.9032	17.7597	1.30572	6.2148e-125	3.39826e-124
Tmu004169	SH3 and multiple ankyrin repeat domains protein	24.8241	10.0422	1.30567	3.59607e-166	2.3608e-165
Tmu002840	U3 small nucleolar RNA-interacting protein 2	68.1091	27.5738	1.30455	3.64131e-192	2.60794e-191
Tmu000076	hypothetical protein EgrG_000982950	16.933	6.86498	1.30251	2.5067e-94	1.17656e-93
Tmu002602	syntaxin binding protein 1	68.0803	27.6258	1.30122	1.35502e-276	1.23021e-275
Tmu003088	Rhodopsin GPCR transmembrane domain	11.0054	4.46589	1.30119	3.33286e-41	1.06233e-40
Tmu003562	elongator complex protein 1	50.6333	20.5496	1.30098	0	0
Tmu004802	calcineurin phosphoesterase	55.5082	22.5515	1.29948	3.07673e-94	1.44202e-93
Tmu009203	putative basic-leucine zipper transcription factor D	39.0498	15.8792	1.29818	2.22316e-205	1.6552e-204
Tmu001993	dnaJ subfamily B	22.9778	9.34976	1.29724	1.04864e-151	6.54053e-151
Tmu008558	transcription factor SOX 6	12.5829	5.12037	1.29714	1.74783e-44	5.75465e-44
Tmu010814	coronin actin binding protein 1C	35.7701	14.5824	1.29453	3.55713e-246	2.99315e-245
Tmu001968	Transposon Ty3-I Gag-Pol polyprotein	37.9852	15.5124	1.29202	1.56922e-79	6.71297e-79
Tmu000946	expressed conserved protein	182.445	74.5097	1.29196	1.76661e-302	1.70013e-301
Tmu007029	brefeldin A inhibited guanine	62.894	25.7079	1.29071	0	0
Tmu005725	Fibronectin, type III	19.5452	7.98935	1.29066	1.33307e-52	4.71527e-52
Tmu009708	Histone-lysine N-methyltransferase MLL3	11.4369	4.67777	1.2898	1.12759e-205	8.40482e-205
Tmu000056	f box only protein 32	59.2446	24.2563	1.28832	2.30869e-126	1.27582e-125
Tmu001575	Transcription initiation factor TFIID subunit	29.0098	11.8889	1.28693	6.25221e-117	3.3114e-116
Tmu004482	methionine tRNA synthetase	90.2544	37.0465	1.28466	4.03228e-58	1.49422e-57
Tmu000837	dihydropyrimidine dehydrogenase NADP	16.7499	6.88136	1.28339	2.84755e-113	1.48755e-112
Tmu008365	Rho GTPase-activating protein 20	36.4882	14.995	1.28295	1.08355e-303	1.04821e-302
Tmu006268	Integral membrane protein GPR155	21.2564	8.7867	1.2745	5.54613e-102	2.7201e-101
Tmu003363	Transcription factor TFIIIC, tau55	113.31	46.8543	1.27402	3.03034e-60	1.14216e-59
Tmu000766	NF kappa B activating protein	76.2471	31.5329	1.27382	3.1342e-163	2.0421e-162
Tmu000522	er degradation enhancer mannosidase alpha	29.1558	12.0678	1.27262	4.45655e-88	2.01389e-87
Tmu006135	anaphase promoting complex subunit 1	17.9492	7.44655	1.26928	3.40395e-244	2.84949e-243
Tmu000650	Cytochrome c oxidase copper chaperone	147.966	61.4705	1.2673	3.75377e-74	1.55563e-73
Tmu010632	Unknown	39.3604	16.3778	1.265	3.17711e-37	9.69855e-37
Tmu011206	Unknown	127.848	53.2493	1.2636	1.09576e-102	5.39862e-102
Tmu002592	CCR4 NOT transcription complex subunit 7	84.1904	35.0814	1.26295	1.80216e-198	1.31834e-197
Tmu006632	hypothetical protein EmuJ_000520450	13.7357	5.7281	1.2618	3.6325e-71	1.47296e-70
Tmu010494	syntaxin 5	41.3596	17.2613	1.26068	7.18641e-86	3.18872e-85
Tmu002662	e3 ubiquitin protein ligase RFWD3	36.3122	15.1762	1.25864	3.11767e-112	1.61696e-111
Tmu003218	dynein heavy chain	15.9645	6.67268	1.25853	0	0
Tmu003516	serine:threonine protein phosphatase 2A	125.188	52.4539	1.25497	0	0
Tmu004394	Unknown	19.6305	8.22806	1.25447	4.96816e-23	1.25895e-22
Tmu009962	apolipoprotein A I binding protein	89.424	37.5135	1.25325	1.20778e-185	8.50026e-185
Tmu011736	Unknown	1260.32	529.695	1.25056	0	0
Tmu007300	regulatory associated protein of mTOR	16.7341	7.04522	1.24807	2.19227e-180	1.52147e-179
Tmu005445	ubiquitin specific protease 41	64.2818	27.1018	1.24602	3.19359e-255	2.73869e-254
Tmu004583	cyclin dependent kinase 9	55.8326	23.546	1.24563	2.05984e-125	1.13109e-124
Tmu002581	protein EMSY	13.5383	5.70999	1.24549	2.50028e-51	8.75805e-51
Tmu008590	ras guanine nucleotide exchange factor	44.2168	18.6543	1.24509	1.46016e-205	1.08775e-204
Tmu001466	multiple pdz domain protein	31.8624	13.454	1.24382	7.37284e-154	4.6252e-153
Tmu000044	hypothetical protein EGR_02611	29.8692	12.6134	1.2437	2.55996e-51	8.9647e-51
Tmu000945	Calcium-dependent secretion activator	41.01	17.3227	1.24331	0	0
Tmu000125	dnaj subfamily c	80.324	33.9613	1.24194	8.86167e-236	7.20468e-235
Tmu002595	conserved hypothetical protein	42.6073	18.0332	1.24045	2.14098e-148	1.3164e-147
Tmu008479	Transmembrane protein	34.026	14.4083	1.23974	6.22297e-64	2.40335e-63
Tmu007530	mitotic checkpoint serine:threonine protein	41.0806	17.4021	1.2392	6.55922e-317	6.57035e-316
Tmu005121	Arf-GAP with coiled-coil, ANK repeat and PH domain-containing protein 2	49.4975	21.0315	1.2348	2.53212e-240	2.09671e-239
Tmu000239	ATP dependent DNA helicase Q4	18.2777	7.77138	1.23384	2.45353e-111	1.26043e-110
Tmu006649	Phospholipid scramblase 3	92.363	39.288	1.23323	1.43249e-129	8.05318e-129
Tmu003581	hypothetical protein EgrG_000883800	93.1311	39.6655	1.23138	4.84009e-295	4.56331e-294
Tmu012140	glutathione peroxidase	282.094	120.244	1.23021	0	0
Tmu002299	GPI mannosyltransferase	14.536	6.19863	1.22961	5.42117e-46	1.81338e-45
Tmu007074	Inositol polyphosphate multikinase	294.195	125.461	1.22953	0	0
Tmu003839	ubiquitin carboxyl terminal hydrolase 4	57.4268	24.5037	1.22872	4.31884e-269	3.8353e-268
Tmu011277	histone H2B	22.4002	9.56596	1.22753	3.5082e-19	8.34618e-19
Tmu002390	Partitioning defective protein	30.2933	12.9608	1.22484	2.00069e-186	1.41112e-185
Tmu001088	UDP glucose:glycoprotein glucosyltransferase	43.0758	18.4622	1.2223	0	0
Tmu004445	serine:threonine protein kinase:endoribonuclease	20.6728	8.86167	1.22208	1.34883e-125	7.4254e-125
Tmu009378	DNA-directed RNA polymerase II subunit RPB3	59.5265	25.5281	1.22145	4.29366e-91	1.97323e-90
Tmu000651	protein serac1	81.7385	35.068	1.22086	0	0
Tmu004855	Unknown	97.5377	41.9794	1.21628	5.94256e-60	2.23655e-59
Tmu008995	exocyst complex component 8	28.4511	12.2512	1.21556	1.43278e-112	7.44886e-112
Tmu005461	Ubiquinol-cytochrome c reductase complex chaperone CBP3	37.738	16.3013	1.21103	3.8211e-47	1.29112e-46
Tmu002171	Serine/threonine-protein kinase ULK3	43.8573	18.9625	1.20967	2.63961e-124	1.44152e-123
Tmu010048	glutathione S-transferase	735.513	318.032	1.20958	0	0
Tmu009058	Centaurin-gamma-1A	56.9604	24.6886	1.20611	1.0517e-312	1.04463e-311
Tmu001312	DNA repair protein RAD51	14.1529	6.13506	1.20595	2.895e-28	7.93667e-28
Tmu001869	Solute carrier family 25 member	14.3842	6.23939	1.20501	1.56632e-27	4.2519e-27
Tmu002978	scythe:bat3	83.3612	36.1932	1.20366	0	0
Tmu000975	ubiquitin conjugating enzyme morgue	32.991	14.3393	1.2021	1.30627e-66	5.13341e-66
Tmu005959	tetratricopeptide repeat protein 5	39.689	17.2647	1.20091	3.34361e-102	1.64173e-101
Tmu000467	ATP dependent RNA helicase DHX8	43.6248	18.9813	1.20057	4.07689e-270	3.63784e-269
Tmu008412	DNA-directed RNA polymerase III subunit RPC6	17.9893	7.82742	1.20053	2.55916e-38	7.90128e-38
Tmu004550	testis expressed sequence 2 protein	50.8228	22.1162	1.20037	0	0
Tmu009329	solute carrier family 33	23.3702	10.1822	1.19862	2.31449e-77	9.79156e-77
Tmu005958	expressed conserved protein	26.6065	11.5922	1.19862	7.29047e-30	2.0453e-29
Tmu002057	Presequence protease	98.3684	42.9267	1.19632	0	0
Tmu004063	DNA directed RNA polymerase III subunit RPC5	76.1291	33.2667	1.19437	5.92022e-250	5.03044e-249
Tmu006393	Dolichyl-diphosphooligosaccharide--protein glycosyltransferase subunit 2	105.24	45.9925	1.19421	0	0
Tmu009393	Neuroendocrine convertase 2	32.5355	14.2235	1.19374	2.53333e-144	1.53298e-143
Tmu002410	lupus la ribonucleoprotein	69.0668	30.1991	1.19349	0	0
Tmu005105	translational activator gcn1	15.3009	6.6947	1.19253	2.08301e-218	1.61086e-217
Tmu010514	arsenite resistance protein 2	46.987	20.5833	1.19079	3.89418e-216	2.99368e-215
Tmu010859	Unknown	12.5587	5.50391	1.19016	2.22907e-19	5.32062e-19
Tmu004040	Transmembrane protein 62	28.574	12.5428	1.18784	8.4146e-196	6.11081e-195
Tmu008349	serine:threonine protein phosphatase 6	44.5165	19.549	1.18725	5.97373e-202	4.40719e-201
Tmu003803	expressed conserved protein	275.08	120.839	1.18677	4.42057e-293	4.14672e-292
Tmu001317	leucine rich repeat containing protein LRR	104.728	46.0069	1.18673	6.445e-229	5.15283e-228
Tmu004087	NOP5 family protein	36.018	15.8286	1.18618	4.61325e-114	2.41577e-113
Tmu007626	Unknown	74.1813	32.6519	1.18389	1.99883e-68	7.94395e-68
Tmu002419	hypothetical protein EgrG_000838100	43.065	18.9598	1.18357	6.63827e-87	2.96576e-86
Tmu004483	Methionyl-tRNA synthetase	33.3554	14.6852	1.18356	1.02937e-78	4.39052e-78
Tmu011021	Unknown	402.144	177.133	1.18288	0	0
Tmu002147	amiloride sensitive cation channel 4 A	20.0268	8.83012	1.18143	1.94786e-112	1.01186e-111
Tmu006292	Lysosome membrane protein 2	18.8111	8.29526	1.18123	2.62998e-58	9.76528e-58
Tmu004106	nuclear receptor binding protein	42.8383	18.9579	1.1761	1.04714e-263	9.17975e-263
Tmu008976	expressed conserved protein	18.4259	8.15497	1.17598	9.53163e-24	2.44395e-23
Tmu004829	zinc finger, C2H2 type	69.7006	30.8767	1.17465	3.59722e-150	2.23186e-149
Tmu001788	protein MICAL 3	99.0488	43.8855	1.1744	0	0
Tmu003586	WD repeat containing protein mio	27.0784	12.0085	1.17309	3.32449e-170	2.21951e-169
Tmu001094	hypothetical protein EGR_05903	554.704	246.036	1.17285	0	0
Tmu003149	hypothetical protein EGR_04914	31.4775	13.9674	1.17226	1.38709e-68	5.52117e-68
Tmu008918	expressed conserved protein	62.5193	27.7697	1.17079	1.78052e-66	6.98447e-66
Tmu008069	hypothetical protein EGR_03331	83.3674	37.1549	1.16593	5.23156e-74	2.16598e-73
Tmu003989	syntaxin 1a	168.229	75.0468	1.16456	2.50976e-271	2.25185e-270
Tmu009381	Sodium/potassium-transporting ATPase subunit beta-2	167.234	74.6697	1.16327	4.06213e-206	3.0383e-205
Tmu004248	PDZ domain containing protein GIPC3	26.0038	11.6194	1.16219	1.47385e-41	4.72098e-41
Tmu009726	tRNA (adenine N(1)) methyltransferase	25.0347	11.2453	1.15461	7.45024e-60	2.80155e-59
Tmu007444	arachidonate 5 lipoxygenase	124.188	55.8851	1.15199	0	0
Tmu006697	dna methyltransferase 1 associated protein	33.0988	14.9046	1.15102	1.92142e-95	9.07749e-95
Tmu006654	Golgin subfamily A	32.2859	14.5638	1.14852	2.04351e-168	1.35386e-167
Tmu007825	WD repeat domain phosphoinositide-interacting protein	41.3483	18.696	1.1451	1.62629e-98	7.811e-98
Tmu003470	expressed conserved protein	186.027	84.1687	1.14416	5.03707e-188	3.5663e-187
Tmu012097	glutathione peroxidase	14.5779	6.59959	1.14333	1.39771e-17	3.23519e-17
Tmu003203	pyruvate dehydrogenase E1 component subunit	90.9726	41.1948	1.14297	2.95671e-281	2.71474e-280
Tmu008651	Pre-mRNA-splicing factor SLU7	71.3356	32.3444	1.14111	9.53535e-217	7.33906e-216
Tmu002205	CREB binding protein	29.4498	13.3638	1.13993	6.17834e-235	5.01055e-234
Tmu001570	endonuclease exonuclease phosphatase	14.5779	6.62419	1.13797	5.76549e-49	1.97796e-48
Tmu001715	presenilin associated rhomboid	21.4381	9.76074	1.13511	2.87302e-28	7.87808e-28
Tmu006269	secretory carrier associated membrane protein 1	51.9772	23.7047	1.13271	4.78659e-71	1.93972e-70
Tmu001411	Armadillo type fold	69.9409	31.909	1.13217	1.04487e-198	7.65218e-198
Tmu001920	myosin-like protein	1313.4	599.705	1.13098	0	0
Tmu008424	GYF domain containing protein	116.742	53.3308	1.13028	0	0
Tmu009280	Fibronectin type III	105.594	48.2815	1.12899	7.1619e-199	5.24802e-198
Tmu003057	glyoxylate reductase:hydroxypyruvate reductase	69.5238	31.8777	1.12496	6.6733e-105	3.33973e-104
Tmu002188	hypothetical protein EGR_01554	97.3783	44.6846	1.12382	6.59581e-146	4.01184e-145
Tmu007022	hypothetical protein EGR_03659	32.9299	15.1146	1.12346	6.38046e-206	4.76682e-205
Tmu009164	platelet activating factor acetylhydrolase IB	180.082	82.6593	1.1234	0	0
Tmu000992	er degradation enhancing alpha mannosidase	34.7176	15.9429	1.12275	1.47239e-156	9.37711e-156
Tmu002279	Unknown	421.234	193.471	1.1225	7.41483e-256	6.36705e-255
Tmu003121	DNA ligase 3	47.9876	22.0815	1.11982	1.69648e-154	1.06786e-153
Tmu012786	asparagine synthetase domain containing protein	88.3284	40.7408	1.1164	1.51166e-173	1.01865e-172
Tmu005012	B cell receptor associated protein	262.094	120.944	1.11575	0	0
Tmu003644	Ribonuclease P protein subunit p29	121.81	56.2778	1.11399	1.72547e-86	7.69559e-86
Tmu006306	protein TFG	148.658	68.7847	1.11184	0	0
Tmu010913	serine:threonine protein phosphatase 6	33.02	15.283	1.11141	1.45172e-195	1.0525e-194
Tmu008429	Conserved oligomeric Golgi complex subunit 5	28.1863	13.051	1.11083	4.86043e-106	2.44187e-105
Tmu010553	SPRY domain containing protein	25.2593	11.7012	1.11016	1.66679e-200	1.22552e-199
Tmu006030	pre mRNA splicing factor CWC22	44.9427	20.8275	1.1096	8.30989e-200	6.09955e-199
Tmu011705	Asparagine synthetase domain-containing protein	51.3665	23.8226	1.1085	2.30276e-45	7.64369e-45
Tmu005431	Proteasomal ATPase-associated factor	25.5401	11.8502	1.10785	1.55061e-58	5.76905e-58
Tmu011174	AP 1 complex subunit gamma	19.1726	8.8992	1.1073	3.97747e-58	1.47433e-57
Tmu009060	oxysterol binding protein 10	97.1454	45.092	1.10727	7.45772e-179	5.14009e-178
Tmu004084	protein fat free	18.5389	8.60918	1.10661	1.02908e-97	4.92077e-97
Tmu004148	ectoderm neural cortex protein 1	23.357	10.861	1.1047	6.93694e-75	2.88769e-74
Tmu009893	Cell division control protein	20.6213	9.59507	1.10377	1.81736e-22	4.5599e-22
Tmu006854	Copine-9	86.5269	40.2666	1.10357	5.15751e-170	3.43975e-169
Tmu008514	hypothetical protein EgrG_000227600	35.2955	16.4305	1.10311	1.76873e-84	7.79227e-84
Tmu002220	RNA polymerase II elongation factor ELL	26.0304	12.1192	1.1029	2.54935e-78	1.08275e-77
Tmu006568	WD repeat-containing protein 46	57.2269	26.6516	1.10247	1.27413e-142	7.63184e-142
Tmu010846	Unknown	22.4632	10.4908	1.09844	1.55565e-21	3.85265e-21
Tmu000518	expressed conserved protein	90.5697	42.3574	1.09641	6.72482e-113	3.50457e-112
Tmu007147	6 phosphofructokinase	411.204	192.345	1.09616	0	0
Tmu011971	AP 1 complex subunit gamma	10.7501	5.02962	1.09583	2.91997e-31	8.34131e-31
Tmu002333	T complex protein 1 subunit alpha	376.127	176.042	1.0953	0	0
Tmu012780	hypothetical protein CLF_111625	48.0836	22.5055	1.09527	2.014e-51	7.06231e-51
Tmu000951	WD repeat containing protein 11	70.6346	33.0635	1.09514	0	0
Tmu000979	RNA-binding protein	41.5427	19.453	1.0946	3.73247e-105	1.87012e-104
Tmu001475	CDK5 regulatory subunit-associated protein	66.6849	31.2292	1.09446	1.10431e-134	6.35674e-134
Tmu002870	cytochrome b5 reductase 4	60.8383	28.4996	1.09404	3.8942e-163	2.53474e-162
Tmu010425	RNA directed DNA polymerase (reverse transcriptase), partial	12.3235	5.77487	1.09355	6.12171e-57	2.24797e-56
Tmu001273	Endoplasmic reticulum mannosyl-oligosaccharide 1,2-alpha-mannosidase	172.581	80.9274	1.09257	0	0
Tmu002826	ribonuclease H1	82.4588	38.6811	1.09204	8.00858e-82	3.47752e-81
Tmu010838	dipeptidyl aminopeptidaseprotein	21.3396	10.0277	1.08954	3.16103e-86	1.40692e-85
Tmu003978	f box and wd40 domain protein, partial	14.3486	6.74889	1.08819	6.37769e-62	2.43345e-61
Tmu003448	NADH cytochrome b5 reductase 3	935.877	440.724	1.08644	0	0
Tmu002475	hypothetical protein EgrG_000845100	17.4676	8.23415	1.08499	3.00824e-27	8.12705e-27
Tmu000728	ATP dependent RNA helicase DDX46	37.492	17.697	1.08308	7.9297e-171	5.2968e-170
Tmu008687	Xenotropic and polytropic retrovirus receptor	15.1795	7.17543	1.08099	2.66559e-88	1.20666e-87
Tmu006139	Cysteine protease ATG4C	11.9766	5.6638	1.08038	2.32381e-48	7.92828e-48
Tmu009308	hypothetical protein EGR_09322	15.7949	7.47611	1.0791	7.72346e-43	2.50545e-42
Tmu008777	Fragile site associated protein, C terminal	12.7741	6.04831	1.07862	1.39353e-288	1.29783e-287
Tmu001305	retrovirus Pol polyprotein from type 1	13.6507	6.46491	1.07827	9.97578e-35	2.96715e-34
Tmu012239	glutathione peroxidase	13.9056	6.59044	1.07722	1.42873e-20	3.48126e-20
Tmu003848	expressed conserved protein	11.1661	5.29572	1.07623	6.00396e-15	1.32164e-14
Tmu001485	Transcription factor AP-1	160.258	76.012	1.0761	1.96877e-276	1.78494e-275
Tmu004002	venom allergen val protein	59.6812	28.32	1.07546	7.0371e-84	3.0929e-83
Tmu008717	vesicular glutamate transporter	28.0938	13.3365	1.07487	2.73804e-60	1.03229e-59
Tmu006280		746.76	355.232	1.07188	0	0
Tmu010198	Activating signal cointegrator 1 complex subunit	78.2375	37.2419	1.07093	2.38592e-117	1.26729e-116
Tmu001266	er degradation enhancing alpha mannosidase	100.733	47.9702	1.07033	0	0
Tmu010877	hypothetical protein EgrG_000667500	13.329	6.35595	1.06839	9.44937e-26	2.49728e-25
Tmu011090	phospholipid hydroperoxide glutathione	811.096	386.885	1.06797	0	0
Tmu000155	hypothetical protein EGR_00989	23.4959	11.2163	1.06681	9.68235e-74	4.00105e-73
Tmu002599	cpg binding protein	96.0802	45.898	1.06581	2.51128e-192	1.79959e-191
Tmu010948	Thioredoxin-dependent peroxide reductase	355.482	169.904	1.06506	0	0
Tmu007030	Unknown	33.765	16.1385	1.06502	3.57886e-42	1.15491e-41
Tmu000937	Nuclear pore membrane glycoprotein	25.8287	12.3584	1.06348	8.02627e-257	6.92872e-256
Tmu010674	growth factor receptor bound protein 7	71.2495	34.2236	1.05789	3.11513e-155	1.96561e-154
Tmu003850	5' 3' exoribonuclease 2	35.4214	17.0298	1.05656	7.79138e-171	5.20708e-170
Tmu009370	expressed conserved protein	248.773	119.645	1.05607	1.43639e-302	1.38336e-301
Tmu007237	Superkiller viralicidic activity 2-like 2	40.538	19.5242	1.05401	6.27131e-173	4.21723e-172
Tmu004718	protection of telomeres protein 1	59.8347	28.8187	1.05398	2.27953e-115	1.1995e-114
Tmu007232	Unknown	80.8123	38.93	1.05369	1.92279e-89	8.74989e-89
Tmu008484	sphingomyelin synthase protein 1	13.0019	6.26834	1.05257	3.03871e-27	8.20767e-27
Tmu005626	Unknown	405.112	195.308	1.05257	0	0
Tmu004275	zinc finger protein	14.7381	7.12797	1.04799	5.85752e-52	2.05956e-51
Tmu006203	Protein couch potato	134.275	64.9827	1.04706	2.42092e-322	2.44562e-321
Tmu000590	tetratricopeptide repeat protein 37	47.9162	23.1917	1.0469	0	0
Tmu008481	deoxynucleotidyltransferase terminal interacting	32.8542	15.9022	1.04685	2.45474e-102	1.20712e-101
Tmu004629	gamma tubulin complex component 2	26.2448	12.713	1.04573	6.71579e-108	3.395e-107
Tmu004675	Zinc finger C6HC type	30.9346	14.9879	1.04542	2.99548e-80	1.2861e-79
Tmu003570	hypothetical protein EGR_08062	29.4107	14.2863	1.04171	7.85233e-130	4.42017e-129
Tmu003931	serine:threonine protein kinase MARK2	57.906	28.1316	1.04152	0	0
Tmu000038	tRNAHis guanylyltransferase	685.682	333.292	1.04075	0	0
Tmu010570	tropomodulin	346.668	168.579	1.04013	0	0
Tmu004003	Transposon Ty3-I Gag-Pol polyprotein	22.8431	11.1116	1.03969	1.66685e-17	3.85264e-17
Tmu003838	WD repeat-containing protein 82	64.7141	31.4946	1.03898	8.01995e-93	3.72791e-92
Tmu000331	YEATS domain-containing protein	41.7813	20.4049	1.03394	4.84262e-42	1.56156e-41
Tmu001048	phosphatidylinositol 4 kinase alpha	28.2599	13.8097	1.03307	4.55146e-311	4.48995e-310
Tmu008401	Unknown	32.5048	15.9002	1.03161	2.02727e-30	5.72198e-30
Tmu006325	Unknown	207.077	102.231	1.01833	5.88435e-122	3.18938e-121
Tmu009555	Unknown	60.3363	29.9601	1.00998	7.16079e-46	2.39098e-45
Tmu003896	hypoxanthine guanine phosphoribosyltransferase	116.332	57.7963	1.0092	4.88378e-97	2.3293e-96
Tmu004782	Exosome complex exonuclease MTR3	26.4463	13.1498	1.00803	1.18575e-32	3.44251e-32
Tmu012813	hypothetical protein EAI_06929, partial	26.2741	13.0676	1.00765	1.87814e-66	7.36296e-66
Tmu012845	8 kDa glycoprotein	0	15.2665	—inf	3.21529e-40	1.01415e-39
Tmu012497	Unknown	0	21.8602	—inf	5.28213e-65	2.05404e-64
Tmu012126	alpha tocopherol transfer protein	0	10.3483	—inf	9.23773e-99	4.4467e-98
Tmu011652	hypothetical protein	280.451	0	inf	0	0
Tmu011598	fibronectin type III domain-containing protein	714.763	0	inf	0	0
Tmu011548	Heat shock cognate protein	0	53.1669	—inf	8.27373e-296	7.82901e-295
Tmu011541	8 kDa glycoprotein	0	16.6296	—inf	3.90202e-41	1.24344e-40
Tmu011216	host-protective antigen homologue	496.891	0	inf	0	0
Tmu010538	multidrug and toxin extrusion protein 2	0	23.4394	—inf	0	0
Tmu010427	Oncosphere antigen A	148.257	0	inf	0	0
Tmu010407	Unknown	1101.66	0	inf	0	0
Tmu010265	diagnostic antigen gp50	0	20.1723	—inf	8.51648e-146	5.17522e-145
Tmu010150	TSES33	0	41.2878	—inf	1.97626e-323	1.97626e-322
Tmu009831	diagnostic antigen gp50	0	25.3301	—inf	4.53058e-247	3.82713e-246
Tmu009777	Unknown	0	25.4556	—inf	1.02139e-158	6.5401e-158
Tmu009572	Unknown	19.557	0	inf	2.93632e-94	1.37671e-93
Tmu009560	Unknown	0	11.3136	—inf	2.18523e-49	7.53265e-49
Tmu009486	ectonucleoside triphosphate diphosphohydrolase	0	41.327	—inf	0	0
Tmu009357	Fatty acid-binding protein	0	34.2604	—inf	7.11874e-181	4.95111e-180
Tmu009348	Unknown	193.908	0	inf	0	0
Tmu009336	Unknown	0	10.4894	—inf	6.20927e-89	2.8177e-88
Tmu009274	Unknown	10.6105	0	inf	2.60415e-77	1.10134e-76
Tmu008888	aquaporin 4	0	57.3611	—inf	0	0
Tmu008438	EF HAND 1 calcium binding site	0	94.5017	—inf	1.94554e-226	1.54786e-225
Tmu008437	lysyl oxidase	0	42.3481	—inf	2.46719e-147	1.5077e-146
Tmu008436	lysyl oxidase	0	35.4068	—inf	0	0
Tmu008340	Forkhead box protein I1	0	30.2815	—inf	0	0
Tmu008246	hypothetical protein T265_09254	11.8549	0	inf	3.79701e-179	2.62118e-178
Tmu008207	Unknown	0	32.7372	—inf	1.73557e-169	1.15574e-168
Tmu008014	Unknown	198.642	0	inf	0	0
Tmu007986	expressed conserved protein	0	30.8326	—inf	1.10665e-99	5.35877e-99
Tmu007909	Dynein light chain, cytoplasmic	0	119.113	—inf	0	0
Tmu007877	Unknown	0	41.8423	—inf	3.45404e-197	2.51965e-196
Tmu007798	cysteine rich secretory protein LCCL	0	20.5995	—inf	5.39267e-95	2.54215e-94
Tmu007759	hypothetical protein EGR_08853	0	10.5387	—inf	7.65017e-67	3.01367e-66
Tmu007606	Unknown	14.1979	0	inf	4.51703e-250	3.84066e-249
Tmu007062	placenta specific gene 8 protein	0	13.6706	—inf	3.50283e-59	1.30885e-58
Tmu006894	expressed conserved protein	0	74.6359	—inf	8.35747e-287	7.75574e-286
Tmu006892	hypothetical protein EGR_05441	0	262.18	—inf	0	0
Tmu006404	Unknown	0	15.3205	—inf	1.15001e-111	5.92896e-111
Tmu006351	Otopetrin-3	0	21.1813	—inf	0	0
Tmu006273	calpain 7 protein	0	22.1299	—inf	3.86549e-238	3.1765e-237
Tmu006238	ryanodine receptor 44f	22.6403	0	inf	8.1639e-257	7.04285e-256
Tmu006222	ryanodine receptor 44f	10.7072	0	inf	4.32996e-58	1.60407e-57
Tmu006000	oxalate:formate antiporter	20.9901	0	inf	5.22777e-270	4.65838e-269
Tmu005952	hypothetical protein EgrG_001109000	47.958	0	inf	0	0
Tmu005942	UDP-GlcNAc:betaGal beta-1,3-N-acetylglucosaminyltransferase	0	86.3569	—inf	0	0
Tmu005823	8 kDa glycoprotein	0	563.771	—inf	0	0
Tmu005713	Unknown	0	36.5946	—inf	7.15048e-93	3.32495e-92
Tmu005710	Unknown	0	37.4326	—inf	3.30583e-100	1.60498e-99
Tmu005596	Pfam-B_8122 and Pfam-B_9781 and Pfam-B_1643 domain containing protein	0	51.2883	—inf	5.48845e-240	4.53889e-239
Tmu005589	Unknown	67.8725	0	inf	3.31005e-227	2.64153e-226
Tmu005419	hypothetical protein EgrG_001115400	0	151.29	—inf	0	0
Tmu005418	hypothetical protein EGR_05598	0	182.822	—inf	0	0
Tmu005253	Unknown	1301.26	0	inf	0	0
Tmu005168	Unknown	21.2775	0	inf	4.31117e-262	3.75659e-261
Tmu005111	Unknown	0	41.0493	—inf	1.15683e-219	9.00515e-219
Tmu004989	FMRFamide receptor	0	10.54	—inf	2.78145e-73	1.14429e-72
Tmu004982	hypothetical protein	758.169	0	inf	0	0
Tmu004981	hypothetical protein	277.906	0	inf	0	0
Tmu004766	Unknown	0	17.2846	—inf	6.5777e-63	2.52459e-62
Tmu004533	hypothetical protein EgrG_000632550	24.3305	0	inf	0	0
Tmu004363	Metazoa galactosyltransferase	0	12.7278	—inf	4.73544e-111	2.42885e-110
Tmu003907	expressed conserved protein	0	24.6691	—inf	4.84319e-292	4.53333e-291
Tmu003812	45W antigen ToW4	84.5902	0	inf	0	0
Tmu003694	Unknown	0	13.5763	—inf	6.53076e-44	2.14154e-43
Tmu003659	thyroid hormone receptor alpha	40.6916	0	inf	0	0
Tmu003186	collagen alpha 1XXVIII chain	0	36.0543	—inf	2.17078e-91	1.0001e-90
Tmu003152	intraflagellar transport protein 20	0	11.5244	—inf	4.22153e-60	1.5902e-59
Tmu002935	hypothetical protein EGR_03965	0	42.8864	—inf	2.05237e-138	1.20708e-137
Tmu002851	dynein light chain	0	20.5125	—inf	2.69769e-69	1.07974e-68
Tmu002829	hypothetical protein EgrG_000944400	0	17.0287	—inf	7.38972e-48	2.51196e-47
Tmu002587	tetraspanin	0	15.7705	—inf	2.49648e-46	8.37879e-46
Tmu002359	hypothetical protein EGR_01361	0	21.8566	—inf	4.51264e-237	3.69428e-236
Tmu002042	Innexin unc 7	0	16.701	—inf	3.26908e-233	2.64129e-232
Tmu001759	hypothetical protein EGR_02302	0	65.3853	—inf	0	0
Tmu001746	homeobox	0	28.2942	—inf	0	0
Tmu001509	leucine rich repeat containing protein 48	0	30.8009	—inf	9.82452e-211	7.45997e-210
Tmu001378	expressed conserved protein	0	621.562	—inf	0	0
Tmu001297	Ecdysone-induced protein 74EF isoform A	168.445	0	inf	0	0
Tmu000704	thionin	0	10.9749	—inf	4.5436e-68	1.80191e-67
Tmu000175	expressed conserved protein	0	35.0421	—inf	7.14658e-149	4.40249e-148
Tmu000011	expressed conserved protein	0	10.5837	—inf	8.22517e-42	2.64247e-41
Tmu007020	Monocarboxylate transporter 14	10.8154	21.6498	-1.00127	4.28747e-41	1.36526e-40
Tmu007630	expressed protein	6.63815	13.4686	-1.02075	2.78231e-14	6.02966e-14
Tmu008237	Unknown	6.88625	14.0013	-1.02377	2.01085e-21	4.97145e-21
Tmu002242	E3 ubiquitin-protein ligase RNF8	49.7873	101.247	-1.02403	3.4497e-73	1.41741e-72
Tmu007139	NADH dehydrogenase	50.9498	104.311	-1.03374	2.56349e-58	9.52112e-58
Tmu008983	Endophilin-A3	148.084	305.693	-1.04567	0	0
Tmu006415	Dipeptidyl peptidase	10.9769	22.7171	-1.04931	1.45936e-91	6.73535e-91
Tmu002314	FMRFamide receptor	5.58303	11.5543	-1.04931	1.60969e-18	3.78585e-18
Tmu001797	Programmed cell death protein 5	74.9418	155.315	-1.05135	4.48688e-61	1.70051e-60
Tmu006524	synaptic vesicle 2 protein	10.0815	20.9742	-1.05691	4.03257e-52	1.42097e-51
Tmu003976	roundabout 2	8.09313	16.873	-1.05995	2.81745e-86	1.25486e-85
Tmu006285	potassium voltage gated channel subfamily H	5.93134	12.3774	-1.06128	5.21319e-58	1.92907e-57
Tmu004756	RNA binding protein squid	15.1912	31.7107	-1.06173	5.02841e-57	1.84911e-56
Tmu002135	Ras protein Rap 1b	215.429	449.715	-1.0618	0	0
Tmu002930	mechanosensory protein 2	21.0663	44.1208	-1.06652	2.65673e-89	1.20728e-88
Tmu005850	fad NAD binding oxidoreductases	22.9199	48.0106	-1.06675	6.5275e-69	2.60539e-68
Tmu006340	actin binding protein anillin	7.35462	15.4245	-1.0685	9.12611e-61	3.44971e-60
Tmu002107	ATP dependent RNA helicase DDX52	14.5704	30.6916	-1.0748	3.18371e-114	1.66853e-113
Tmu000633	ran binding protein 9	35.3999	74.6064	-1.07555	8.40288e-80	3.59941e-79
Tmu002241	Unknown	11.5894	24.4373	-1.07628	5.95169e-16	1.33895e-15
Tmu005357	cache domain containing protein	10.907	22.999	-1.07632	1.19777e-191	8.57381e-191
Tmu007934	histone lysine N methyltransferase SETMAR	43.6452	92.1576	-1.07828	2.0122e-94	9.4582e-94
Tmu001772	sodium:potassium dependent atpase beta subunit	8.74675	18.4712	-1.07846	2.14092e-20	5.2e-20
Tmu001862	Coiled-coil domain-containing protein	11.6129	24.5447	-1.07968	2.25378e-19	5.37662e-19
Tmu005385	Cytoplasmic dynein 1 light intermediate chain	215.309	455.192	-1.08007	0	0
Tmu004418	Transcription factor A	71.8047	151.865	-1.08064	1.82375e-125	1.00187e-124
Tmu002428	Armadillo repeat-containing protein 4	9.48235	20.0701	-1.08173	3.08332e-64	1.19257e-63
Tmu006940	Unknown	24.6703	52.3326	-1.08493	6.92824e-53	2.45665e-52
Tmu010410	Unknown	6.32424	13.421	-1.08553	1.29209e-14	2.82132e-14
Tmu006467	3 phosphoinositide dependent protein kinase 1	7.20469	15.3028	-1.08679	1.06495e-32	3.0925e-32
Tmu009182	wd40 repeat	9.63214	20.4886	-1.08889	6.31568e-141	3.75702e-140
Tmu002752	von Willebrand factor A domain containing protein	13.9818	29.777	-1.09065	6.67055e-100	3.23372e-99
Tmu001630	expressed conserved protein	12.4182	26.4822	-1.09257	9.4532e-44	3.09282e-43
Tmu003124	adenylyl cyclase associated protein	28.7437	61.3252	-1.09323	1.59389e-74	6.61804e-74
Tmu001315	D tyrosyl tRNATyr deacylase	7.03933	15.0331	-1.09463	1.60293e-10	3.19161e-10
Tmu009630	Phosphatase and actin regulator 2	9.44648	20.1834	-1.09532	3.22308e-26	8.57904e-26
Tmu005493	Charged multivesicular body protein	50.7058	108.436	-1.09662	4.0384e-98	1.93391e-97
Tmu000548	multidrug and toxin extrusion protein 2	17.6191	37.7629	-1.09983	3.26951e-93	1.52468e-92
Tmu004134	hypothetical protein EGR_08464	5.38972	11.5526	-1.09994	8.51998e-16	1.90979e-15
Tmu003111	Four and a half LIM domains protein 2	243.62	522.303	-1.10025	0	0
Tmu008676	MMP37-like protein	9.4714	20.325	-1.10161	2.07584e-31	5.94561e-31
Tmu001891	U6 snRNA associated Sm protein LSm5	58.3116	125.204	-1.10243	2.08311e-50	7.23436e-50
Tmu006646	Zinc finger protein 839	12.4046	26.6925	-1.10556	1.00038e-168	6.63447e-168
Tmu003732	gtpase activating protein gyp2	17.1885	37.0011	-1.10612	4.17511e-155	2.63188e-154
Tmu000021	Ribosomal protein S1 RNA binding domain	7.65216	16.4771	-1.10652	2.71399e-58	1.00715e-57
Tmu008771	tyrosine protein kinase Btk29A	9.44045	20.3801	-1.11023	2.8048e-64	1.08549e-63
Tmu005595	hypothetical protein EGR_09856	77.3616	167.18	-1.11171	0	0
Tmu001707	otoferlin	6.95718	15.0432	-1.11254	7.21105e-141	4.28769e-140
Tmu001476	Caspase-3	47.5966	103	-1.11371	1.37826e-128	7.70163e-128
Tmu000384	mothers against decapentaplegic 5	6.93948	15.0331	-1.11524	3.43305e-32	9.9182e-32
Tmu008400	Fasciculation and elongation protein zeta-2	13.4884	29.2486	-1.11665	4.55991e-58	1.68878e-57
Tmu004308	erlin 2	38.3634	83.2324	-1.11741	4.18042e-238	3.43312e-237
Tmu010217	diacylglycerol O acyltransferase 1	13.3404	28.9594	-1.11823	1.80388e-59	6.75972e-59
Tmu008749	protein phosphatase 2a regulatory subunit	18.5382	40.3267	-1.12123	1.211e-146	7.38309e-146
Tmu002832	protocadherin 1	53.608	116.66	-1.12179	0	0
Tmu008939	alpha 1,2 mannosyltransferase Smp3	10.7152	23.3253	-1.12224	2.09152e-59	7.83083e-59
Tmu006298	sodium coupled monocarboxylate transporter 1	16.7418	36.4863	-1.1239	5.93612e-118	3.16074e-117
Tmu003746	expressed conserved protein	7.63307	16.6386	-1.1242	1.77187e-47	6.00577e-47
Tmu002054	diagnostic antigen gp50	5.44577	11.8771	-1.12497	9.15365e-16	2.05113e-15
Tmu002849	Dynein light chain LC6, flagellar outer arm	381.108	831.238	-1.12506	6.66989e-322	6.72917e-321
Tmu008497	acylphosphatase 1	17.1222	37.3562	-1.12548	3.10887e-21	7.66278e-21
Tmu002945	tRNA guanine N7 methyltransferase subunit	17.5704	38.3534	-1.12621	3.48018e-65	1.35576e-64
Tmu004448	hypothetical protein EgrG_000182500	18.7273	41.0367	-1.13177	2.36564e-78	1.00505e-77
Tmu005446	Immunoglobulin E set	19.0472	41.745	-1.13202	1.39864e-199	1.02604e-198
Tmu000877	ARF GTPase activating protein GIT2	13.1942	28.9935	-1.13583	4.04636e-148	2.48442e-147
Tmu006458	cAMP dependent protein kinase regulatory subunit type I II alpha beta	10.4455	22.9638	-1.13648	3.26782e-53	1.16412e-52
Tmu002482	nck associated protein 1	20.0547	44.0935	-1.13663	1.82457e-235	1.48063e-234
Tmu008402	putative RNA polymerase subunit	46.6493	102.577	-1.13678	2.73593e-40	8.64217e-40
Tmu006092	Mitochondrial substrate solute carrier	12.094	26.6091	-1.13763	2.80248e-46	9.40092e-46
Tmu008074	Ubiquitin-conjugating enzyme E2 variant 2	172.143	379.045	-1.13876	1.7968e-267	1.59128e-266
Tmu006024	integrin beta 2	52.879	116.546	-1.14013	0	0
Tmu001790	sorting nexin 4	8.30602	18.3298	-1.14196	7.7653e-42	2.49658e-41
Tmu003005	receptor type tyrosine protein phosphatase zeta	10.8653	23.9841	-1.14235	5.64641e-138	3.31338e-137
Tmu008706	gag-pol polyprotein	26.94	59.5547	-1.14447	1.46688e-38	4.5397e-38
Tmu005011	B-cell receptor-associated protein	30.2178	66.8825	-1.14623	7.35435e-159	4.71375e-158
Tmu004451	beta 1,4 N acetylgalactosaminyltransferase	25.1378	55.6591	-1.14676	1.57192e-90	7.20114e-90
Tmu010822	abhydrolase domain containing 3	20.9868	46.5854	-1.1504	1.0377e-65	4.05591e-65
Tmu003207	nadp transhydrogenase	72.2945	160.993	-1.15504	0	0
Tmu004122	CBM21 domain-containing protein	256.602	571.864	-1.15614	0	0
Tmu002949	calcium binding protein 39	27.7346	61.8971	-1.15818	1.57821e-146	9.6173e-146
Tmu009961	talin	19.0436	42.5309	-1.15921	0	0
Tmu008186	calbindin 32	7.72135	17.258	-1.16034	1.70705e-29	4.76945e-29
Tmu007486	55 kDa erythrocyte membrane protein	13.9531	31.2111	-1.16147	1.82686e-87	8.19565e-87
Tmu002905	hypothetical protein	60.263	135.05	-1.16415	1.74163e-96	8.27626e-96
Tmu001959	porphobilinogen deaminase	28.9748	64.9701	-1.16498	7.42619e-126	4.09686e-125
Tmu005664	cAMP dependent protein kinase catalytic subunit	82.2344	184.434	-1.16529	2.16072e-276	1.9576e-275
Tmu010577	Cytoskeleton associated protein CAP Gly containing ankyrin repeats	12.4646	28.0014	-1.16766	1.09389e-147	6.69421e-147
Tmu000770	LYR motif containing protein 7	10.7914	24.2434	-1.16771	6.16056e-18	1.43206e-17
Tmu005925	hypothetical protein EgrG_000349800	22.02	49.5326	-1.16956	5.55255e-168	3.66745e-167
Tmu010188	tyrosine protein kinase	8.49997	19.1515	-1.17193	1.46012e-114	7.65841e-114
Tmu011505	Unknown	4.80004	10.8169	-1.17217	1.25906e-24	3.2781e-24
Tmu000978	calcium:calmodulin dependent protein kinase type	19.5476	44.0544	-1.17229	1.03036e-47	3.49789e-47
Tmu002986	Four and a half LIM domains-containing protein	174.754	394.199	-1.1736	4.10859e-239	3.38913e-238
Tmu005388	Mitochondrial distribution morphology family 35 apoptosis	12.7036	28.6611	-1.17386	2.32531e-18	5.44822e-18
Tmu002384	sideroflexin 1	16.3547	36.918	-1.17462	4.38471e-57	1.61332e-56
Tmu007082	mitotic spindle assembly checkpoint protein	12.2407	27.6384	-1.17499	1.0017e-93	4.67966e-93
Tmu004147	Elav	9.70034	21.9041	-1.17509	4.24692e-53	1.5096e-52
Tmu006266	sedoheptulokinase	34.6916	78.3564	-1.17546	1.09314e-204	8.11548e-204
Tmu007834	DAZ-associated protein 1	7.19738	16.2597	-1.17576	2.34978e-35	7.03257e-35
Tmu001248	NCK adaptor protein	21.3598	48.3041	-1.17725	1.80322e-156	1.14728e-155
Tmu000591	polypeptide N acetylgalactosaminyltransferase	19.9198	45.0606	-1.17766	4.24131e-125	2.32209e-124
Tmu007306	bestrophin 2	11.4599	25.9374	-1.17844	1.50654e-64	5.84441e-64
Tmu009628	guanine nucleotide binding protein G(s) subunit	35.0479	79.3922	-1.17967	1.3513e-116	7.14244e-116
Tmu003996	vacuolar protein sorting associated protein 37b	41.6459	94.3747	-1.18023	1.2862e-90	5.89845e-90
Tmu008818	Rho-related GTP-binding protein RhoU	13.2128	29.983	-1.18221	2.26862e-41	7.24354e-41
Tmu007679	UBiQuitin family member ubq 1	10.13	22.9886	-1.18228	5.81787e-34	1.71513e-33
Tmu000017	flap endonuclease GEN 1	13.7122	31.1232	-1.18253	1.07397e-134	6.18487e-134
Tmu002252	protocadherin 11	5.39268	12.2571	-1.18454	1.25872e-78	5.35821e-78
Tmu002625	Major facilitator superfamily domain-containing protein 8	33.5858	76.493	-1.18748	1.60325e-185	1.12652e-184
Tmu003882	Metal dependent phosphohydrolase HD region	24.1249	54.9693	-1.1881	2.82772e-97	1.35065e-96
Tmu005613	Heterogeneous nuclear ribonucleoprotein K	50.4076	115.014	-1.1901	0	0
Tmu009958	Pyridoxal phosphate dependent transferase, major region, subdomain 1	7.54193	17.2281	-1.19176	6.06544e-39	1.88522e-38
Tmu001012	putative ATP-dependent RNA helicase DDX49	11.4355	26.1482	-1.19319	1.00717e-47	3.42095e-47
Tmu000025	ATP binding cassette sub family G	19.5064	44.6104	-1.19343	2.23838e-221	1.75293e-220
Tmu003110	mitochondrial phosphate carrier protein	160.472	367.262	-1.19449	0	0
Tmu007638	hypothetical protein EGR_07736	71.1836	162.964	-1.19494	4.58637e-81	1.97698e-80
Tmu005102	Cell adhesion molecule	8.26305	18.9776	-1.19955	1.63846e-118	8.76004e-118
Tmu009238	Caspase-2	22.3861	51.4634	-1.20094	4.03615e-93	1.88084e-92
Tmu002546	synaptojanin 1	7.10378	16.3389	-1.20165	2.78017e-92	1.28816e-91
Tmu001163	Cyclin-dependent kinases regulatory subunit	14.5779	33.5758	-1.20364	3.27359e-15	7.25404e-15
Tmu012863	Unknown	44.9157	103.555	-1.20511	8.81487e-94	4.11953e-93
Tmu000667	Glycerol 3 phosphate transporter	7.04283	16.2798	-1.20886	4.33034e-38	1.33254e-37
Tmu008548	Coiled-coil-helix-coiled-coil-helix domain-containing protein 8	6.65513	15.4127	-1.21158	1.30959e-09	2.53944e-09
Tmu002232	Unknown	13.5575	31.4518	-1.21405	6.49492e-21	1.59091e-20
Tmu000760	SHC transforming protein 3	28.6378	66.4458	-1.21426	3.86722e-112	2.00251e-111
Tmu001250	scavenger mRNA decapping enzyme DcpS	20.6487	47.9646	-1.21592	3.45701e-81	1.49313e-80
Tmu008632	hypothetical protein EGR_06049	6.31577	14.6738	-1.21621	3.88855e-29	1.08018e-28
Tmu004446	Heterogeneous nuclear ribonucleoprotein A/B	25.4986	59.2974	-1.21755	3.79809e-167	2.49595e-166
Tmu010956	Unknown	5.06242	11.7865	-1.21924	1.10615e-22	2.78834e-22
Tmu006429	expressed protein	18.5837	43.2673	-1.21924	7.12611e-66	2.78863e-65
Tmu001833	Monocarboxylate transporter 14	12.3998	28.9628	-1.22388	1.7123e-62	6.5565e-62
Tmu001705	protein pellino 1	7.54733	17.6458	-1.22529	5.27715e-39	1.64217e-38
Tmu007240	coiled coil domain containing 57	5.00797	11.7092	-1.22534	5.1963e-34	1.53363e-33
Tmu004213	GTP binding protein Parf	21.2042	49.5827	-1.22549	1.59314e-126	8.81522e-126
Tmu001213	Transcriptional activator protein Pur-alpha	299.646	701.602	-1.22739	0	0
Tmu000768	Charged multivesicular body protein	76.4364	178.997	-1.2276	1.22663e-193	8.84368e-193
Tmu005260	Unknown	828.712	1940.88	-1.22777	0	0
Tmu005668	Xylosyltransferase oxt	11.356	26.617	-1.22889	1.12022e-110	5.74342e-110
Tmu009940	peroxidasin	26.8982	63.0591	-1.22919	0	0
Tmu003752	FERM domain containing protein 5	11.0024	25.8101	-1.23012	1.52048e-140	9.02015e-140
Tmu004366	Casein kinase II subunit beta	112.801	264.628	-1.23019	1.48486e-304	1.44288e-303
Tmu004086	ester hydrolase C11orf54	29.9888	70.3751	-1.23064	9.50659e-96	4.50108e-95
Tmu000123	cathepsin L-like cysteine peptidase	38.6736	90.8204	-1.23167	1.52434e-164	9.97192e-164
Tmu008469	Iron-sulfur cluster assembly	25.3548	59.5525	-1.2319	1.99668e-48	6.81937e-48
Tmu002688	ras protein Rab 10	27.7725	65.2389	-1.23208	1.62407e-49	5.60424e-49
Tmu001518	nuclear receptor 2DBD gamma	11.3071	26.5688	-1.2325	5.23976e-125	2.86752e-124
Tmu007827	synaptogyrin 2	11.9274	28.0502	-1.23373	2.46842e-34	7.30685e-34
Tmu002768	neutral amino acid transporter A	21.6079	50.8441	-1.23452	5.12224e-161	3.31085e-160
Tmu007080	hypothetical protein EgrG_001152200	10.2501	24.1502	-1.2364	3.68505e-59	1.37615e-58
Tmu008662	ras protein Rab 7a	78.937	186.115	-1.23742	5.42717e-207	4.07335e-206
Tmu010842	Unknown	4.89727	11.5493	-1.23776	2.92269e-15	6.47868e-15
Tmu004192	reticulon 4	51.0227	120.335	-1.23785	3.99681e-81	1.72513e-80
Tmu005227	Myosin-2 essential light chain	598.247	1411.47	-1.23839	0	0
Tmu009742	hypothetical protein EGR_08560	37.4618	88.4039	-1.23869	3.31353e-69	1.32582e-68
Tmu001106	3 oxoacyl acyl carrier protein reductase	36.2508	86.1209	-1.24835	3.14455e-115	1.65401e-114
Tmu003164	recQ mediated genome instability protein 1	42.4756	101.233	-1.25297	0	0
Tmu001525	Four and a half LIM domains-containing protein	70.7612	168.708	-1.2535	3.19214e-207	2.39725e-206
Tmu001670	AP 2 complex subunit mu 1	25.0475	59.7563	-1.25442	1.31583e-131	7.4554e-131
Tmu000588	kinesin family A	9.3108	22.2274	-1.25536	8.83978e-66	3.45715e-65
Tmu007360	Unknown	6.79479	16.2353	-1.25663	3.06202e-23	7.779e-23
Tmu010937	ELAV protein 2	21.8669	52.2991	-1.25804	8.6456e-134	4.95036e-133
Tmu010955	PREDICTED: histone H4-like	111.857	267.827	-1.25965	2.65276e-141	1.58022e-140
Tmu008964	Fructose-bisphosphate aldolase	1311.2	3141.39	-1.26052	0	0
Tmu000285	ADP ribosylation factor 6	55.9643	134.101	-1.26074	3.96962e-125	2.17425e-124
Tmu004894	putative insulin-like protein	5.32654	12.764	-1.26081	6.05016e-12	1.24294e-11
Tmu006437	hypothetical protein EGR_08210	17.7577	42.5968	-1.2623	4.58446e-130	2.58401e-129
Tmu001880	Regulator of differentiation 1	8.2894	19.8912	-1.26279	1.06392e-31	3.05875e-31
Tmu000143	ras protein rab	280.264	674.223	-1.26644	0	0
Tmu002766	neutral amino acid transporter A	23.2617	56.0093	-1.26771	3.33902e-146	2.03378e-145
Tmu003548	ring finger protein 150	5.09495	12.2848	-1.26973	6.85918e-55	2.4823e-54
Tmu006478	hypothetical protein EgrG_000659100	4.60757	11.116	-1.27056	2.62918e-49	9.05815e-49
Tmu002701	tetraspanin	32.261	77.9268	-1.27233	6.77319e-101	3.30196e-100
Tmu001125	Ca2 transporting ATPase plasma membrane	17.4149	42.0872	-1.27306	7.74123e-265	6.80474e-264
Tmu005564	Nuclear cap-binding protein subunit 2	37.8955	91.6071	-1.27343	8.35785e-94	3.90735e-93
Tmu004791	hypothetical protein EGR_04483	7.70487	18.6569	-1.27587	7.61572e-78	3.22501e-77
Tmu010958	PREDICTED: histone H4-like	105.339	255.426	-1.27787	5.41782e-143	3.25119e-142
Tmu001969	protein of unknown function DUF389	9.86605	23.9705	-1.28072	1.44617e-100	7.0343e-100
Tmu001288	Thioredoxin-related transmembrane protein	8.79183	21.3831	-1.28224	1.59787e-30	4.51687e-30
Tmu003459	Major facilitator superfamily general substrate transporter	15.6811	38.145	-1.28247	1.53383e-202	1.13225e-201
Tmu010469	calcium-binding protein	316.082	768.931	-1.28256	0	0
Tmu000106	tensin	56.9864	138.713	-1.28341	0	0
Tmu008876	hypothetical protein	125.027	304.535	-1.28437	2.32463e-140	1.37781e-139
Tmu001849	GDP L fucose synthase	61.042	148.809	-1.28559	6.83159e-242	5.68221e-241
Tmu006132	splicing factor arginine:serine rich	41.6745	101.619	-1.28593	4.22332e-251	3.59564e-250
Tmu010811	dual specificity	9.72843	23.7254	-1.28615	7.86407e-127	4.35693e-126
Tmu003030	Ubiquitin-conjugating enzyme E2 N	78.7653	192.1	-1.28623	1.32035e-121	7.14449e-121
Tmu004461	fanconi associated nuclease 1	4.21856	10.3324	-1.29235	2.08788e-35	6.25017e-35
Tmu010636	Unknown	7.83906	19.2118	-1.29324	1.78998e-19	4.27961e-19
Tmu004139	ctg4a	10.879	26.6798	-1.2942	5.72924e-37	1.74523e-36
Tmu005701	tyrosine protein kinase shark	8.42	20.6505	-1.29428	1.25292e-87	5.63643e-87
Tmu001633	6-phosphogluconolactonase	32.2248	79.0959	-1.29543	1.49624e-95	7.07393e-95
Tmu012771	Unknown	16.4001	40.3047	-1.29724	1.18983e-21	2.95062e-21
Tmu005929	puromycin sensitive aminopeptidase	7.62331	18.7349	-1.29724	1.58428e-41	5.06969e-41
Tmu000451	Thioredoxin domain-containing protein	61.4275	150.963	-1.29724	9.20203e-118	4.89369e-117
Tmu010477	Mastin	135.046	332.197	-1.29859	0	0
Tmu002202	Optic atrophy 3	10.0657	24.7821	-1.29985	8.7126e-26	2.30538e-25
Tmu005489	expressed protein	37.1256	91.5447	-1.30206	1.45369e-270	1.29892e-269
Tmu008506	E3 ubiquitin protein ligase RNF168	7.79062	19.2377	-1.30413	3.59876e-29	1.00011e-28
Tmu006554	calcium transporting ATPase type 2C member	6.65705	16.4458	-1.30476	1.96983e-90	9.01447e-90
Tmu004507	Unknown	17.3013	42.7678	-1.30564	6.6871e-31	1.90357e-30
Tmu008100	Headcase protein	25.9992	64.3182	-1.30676	2.01948e-188	1.43137e-187
Tmu005875	Tubulin polymerization-promoting protein	37.9599	93.9409	-1.30728	6.07289e-87	2.71504e-86
Tmu011011	Unknown	4.13041	10.2241	-1.30762	2.70668e-23	6.88703e-23
Tmu002534	crossover junction endonuclease mus81	6.61916	16.3894	-1.30804	3.33126e-37	1.01643e-36
Tmu008951	expressed conserved protein	9394.04	23308.2	-1.31102	0	0
Tmu006130	hypothetical protein EgrG_000100100	8.16786	20.268	-1.31117	3.8525e-118	2.05382e-117
Tmu009744	expressed conserved protein	28.682	71.2002	-1.31174	6.00998e-230	4.81986e-229
Tmu006708	Radial spoke head protein	8.52808	21.1941	-1.31337	1.34377e-41	4.30644e-41
Tmu007483	expressed protein	140.63	349.579	-1.31371	1.33597e-203	9.89e-203
Tmu004336	histone H2A	129.679	322.652	-1.31503	2.83742e-286	2.63124e-285
Tmu007343	RecName: Full=Tubulin beta-2 chain; AltName: Full=Beta-tubulin 2	679.883	1693.64	-1.31677	0	0
Tmu006549	Synaptotagmin-1	9.25335	23.0551	-1.31704	4.0019e-54	1.43666e-53
Tmu003332	acetyltransferase	18.3639	45.7669	-1.31743	2.69486e-156	1.7129e-155
Tmu006962	Transmembrane protein 55A	52.8649	131.785	-1.3178	2.1514e-198	1.57293e-197
Tmu004789	expressed conserved protein	41.023	102.29	-1.31816	2.45478e-64	9.50595e-64
Tmu010524	hypothetical protein EGR_06891	7.4125	18.4853	-1.31835	2.44938e-29	6.82737e-29
Tmu007175	transmembrane protein 222	68.4528	170.786	-1.31901	1.77075e-132	1.00857e-131
Tmu001148	Zinc finger, LIM type	13.1299	32.8107	-1.32131	1.97033e-155	1.24507e-154
Tmu001813	N(G),N(G)-dimethylarginine dimethylaminohydrolase	12.7441	31.851	-1.32151	5.98539e-58	2.21419e-57
Tmu002393	TSP7	129.768	325.483	-1.32665	0	0
Tmu008571	expressed conserved protein	77.9448	195.676	-1.32794	0	0
Tmu002228	protocadherin 11	6.8713	17.342	-1.33562	5.34522e-261	4.64826e-260
Tmu003520	Ceramide glucosyltransferase	15.7679	39.8669	-1.3382	9.99306e-104	4.96102e-103
Tmu009122	tubulin alpha chain	456.602	1154.66	-1.33846	0	0
Tmu003961	coiled coil helix coiled coil helix	32.2506	81.6601	-1.34031	1.76368e-116	9.31833e-116
Tmu010411	Cell division control protein	14.3623	36.4177	-1.34235	1.15683e-38	3.58615e-38
Tmu001526	DNA binding protein inhibitor ID 4	30.4333	77.2123	-1.34318	5.1326e-46	1.7173e-45
Tmu009226	adenylate kinase	362.902	923.143	-1.34697	0	0
Tmu002725	Unknown	47.1757	120.05	-1.34752	2.14715e-90	9.81901e-90
Tmu002913	abhydrolase domain containing protein 8	14.6367	37.2862	-1.34905	4.11921e-92	1.90519e-91
Tmu008049	granulins	14.6764	37.5081	-1.3537	8.36158e-130	4.70275e-129
Tmu002751	von Willebrand factor A domain containing protein	21.0238	53.869	-1.35743	2.89618e-254	2.47222e-253
Tmu007863	Unknown	9.15675	23.4757	-1.35826	9.22634e-27	2.47663e-26
Tmu002227	hypothetical protein EGR_01506	40.2214	103.171	-1.359	3.99091e-312	3.95198e-311
Tmu001405	ubiquitin modifier activating enzyme 5	26.5117	68.1	-1.36103	5.46817e-256	4.69858e-255
Tmu006159	phospholipase DDHD1	5.66714	14.5603	-1.36135	1.11875e-68	4.46128e-68
Tmu005348	hypothetical protein EGR_10686	137.778	354.209	-1.36226	8.15937e-255	6.97871e-254
Tmu008701	coiled coil helix coiled coil helix	76.1102	195.751	-1.36286	1.78725e-142	1.06906e-141
Tmu008445	Transmembrane protein SKG6	14.9944	38.5739	-1.3632	3.11515e-24	8.05093e-24
Tmu009601	hypothetical protein EGR_10205	4.66154	12.0152	-1.36598	2.2708e-19	5.41524e-19
Tmu003638	sodium driven chloride bicarbonate exchanger	53.4796	137.966	-1.36725	3.77805e-197	2.75446e-196
Tmu005562	mitogen activated protein kinase kinase kinase	6.08187	15.6973	-1.36793	8.0094e-162	5.18734e-161
Tmu008376	deoxyribose phosphate aldolase	34.2443	88.5875	-1.37124	7.08833e-171	4.73966e-170
Tmu003253	solute carrier family 13	4.65577	12.0441	-1.37124	4.14318e-38	1.27555e-37
Tmu009927	Early endosome antigen	26.1628	67.8815	-1.3755	1.557e-215	1.19554e-214
Tmu008549	apoptotic protease activating factor 1	4.69884	12.2002	-1.37653	1.05456e-144	6.39333e-144
Tmu005546	Translocon associated	42.5189	110.442	-1.37711	3.94518e-85	1.74399e-84
Tmu001512	sigma-type glutathione S-transferase	41.4686	107.727	-1.37729	8.10218e-320	8.15366e-319
Tmu002907	hypothetical protein EGR_02073	7.75791	20.1731	-1.37869	5.98292e-72	2.43745e-71
Tmu008525	Leucine rich repeat typical subtype	9.65493	25.1362	-1.38043	2.48497e-73	1.02296e-72
Tmu004469	expressed conserved protein	7.51943	19.5864	-1.38116	2.87945e-33	8.42564e-33
Tmu001427	Charged multivesicular body protein	30.3185	78.9869	-1.38142	2.83071e-104	1.41123e-103
Tmu002884	titin	28.2646	73.6376	-1.38145	0	0
Tmu010228	Unknown	27.4186	71.5159	-1.38311	2.57139e-94	1.20605e-93
Tmu000238	multiple C2 and transmembrane domain containing protein	4.58008	11.9532	-1.38395	7.82852e-76	3.28091e-75
Tmu004819	protein tyrosine phosphatase PRL	43.9664	114.821	-1.38491	3.9283e-129	2.20365e-128
Tmu001990	Actin bining, FH2 domain containing protein 3	14.3857	37.5964	-1.38596	0	0
Tmu001229	Aspartate aminotransferase, cytoplasmic	13.5291	35.3787	-1.38682	3.62072e-85	1.60165e-84
Tmu002799	Glycoprotein-N-acetylgalactosamine 3-beta-galactosyltransferase	13.2631	34.7626	-1.39012	8.14089e-117	4.30996e-116
Tmu001779	nuclear distribution protein nude 1	28.0169	73.6669	-1.39472	8.94957e-164	5.84579e-163
Tmu006146	Unknown	800.093	2107.02	-1.39696	0	0
Tmu010408	Unknown	9.5127	25.0561	-1.39724	9.01356e-29	2.48999e-28
Tmu003971	signal transduction protein lnk realted	4.47906	11.8474	-1.4033	4.7242e-59	1.7637e-58
Tmu000968	conserved hypothetical protein	8.3287	22.0615	-1.40537	4.92159e-88	2.2225e-87
Tmu004890	Hippocampus abundant transcript 1 protein	13.5738	36.0573	-1.40947	3.3296e-122	1.80618e-121
Tmu008581	RecName: Full=Mediator of RNA polymerase II transcription subunit 31; AltName: Full=Mediator complex subunit 31	18.0736	48.025	-1.4099	2.29878e-43	7.48701e-43
Tmu006552	40S ribosomal protein S21	317.307	843.846	-1.4111	0	0
Tmu007554	Transmembrane emp24 domain-containing protein 7	18.0455	48.1102	-1.4147	2.74961e-37	8.39749e-37
Tmu002274	NADP binding domain	35.2387	94.2528	-1.41937	3.16352e-86	1.40755e-85
Tmu000511	trafficking kinesin binding protein 1	40.9868	109.871	-1.42258	0	0
Tmu005312	gamma taxilin	41.2018	110.754	-1.42658	2.55213e-274	2.2994e-273
Tmu002823	tropomyosin	126.466	340.12	-1.42729	0	0
Tmu008170	hypothetical protein EgrG_000594400	7.76692	20.8961	-1.42782	4.03686e-23	1.02435e-22
Tmu002046	hypothetical protein EGR_06542	12.5708	33.8861	-1.43062	4.60273e-45	1.52314e-44
Tmu009271	Unknown	8.05621	21.734	-1.43178	1.32435e-09	2.56652e-09
Tmu002164	Peptidase aspartic active site	4.86609	13.1571	-1.43501	6.20896e-187	4.38645e-186
Tmu008851	hypothetical protein EGR_04205	9.21714	24.9951	-1.43925	3.08688e-49	1.06266e-48
Tmu004623	Cysteine-rich protein	108.168	295.36	-1.4492	2.93319e-154	1.84364e-153
Tmu004991	sugar phosphate exchanger	39.4326	107.887	-1.45206	0	0
Tmu002925	Rho guanine nucleotide exchange factor	14.5985	40.0207	-1.45493	0	0
Tmu001274	SH2 domain containing adapter protein F	8.0283	22.0284	-1.4562	1.56754e-133	8.95976e-133
Tmu009519	monocarboxylate transporter	12.9342	35.5092	-1.457	2.08693e-120	1.12457e-119
Tmu005608	aldo keto reductase family 1, member B4	17.6617	48.5614	-1.45919	4.20663e-83	1.84015e-82
Tmu006670	ubiquitin (ribosomal protein L40)	407.736	1122.47	-1.46097	0	0
Tmu006503	Hepatocyte growth factor-regulated tyrosine kinase substrate	29.4398	81.1052	-1.46203	0	0
Tmu012738	Unknown	5.24805	14.4814	-1.46435	7.62605e-20	1.83647e-19
Tmu000598	hypothetical protein EgrG_001043000	13.869	38.2851	-1.46492	1.34897e-243	1.12779e-242
Tmu001067	GTPase activating Rap:RanGAP domain 3	4.98027	13.7824	-1.46853	3.24045e-83	1.41894e-82
Tmu002702	hypothetical protein EGR_09513	9.56675	26.5162	-1.47077	2.70664e-38	8.35465e-38
Tmu007886	long chain fatty acid transport protein 4	29.331	81.4433	-1.47337	0	0
Tmu006283	netrin 1	4.27725	11.8855	-1.47445	6.20581e-36	1.8711e-35
Tmu000536	pyruvate kinase	13.2561	36.8717	-1.47586	2.81436e-90	1.28611e-89
Tmu008500	Beta-adrenergic receptor kinase	4.14762	11.5445	-1.47685	1.14212e-55	4.15874e-55
Tmu010664	expressed conserved protein	10.795	30.0741	-1.47816	4.40326e-20	1.06452e-19
Tmu009930	expressed conserved protein	10.1829	28.3746	-1.47845	3.58855e-162	2.32647e-161
Tmu006184	hypothetical protein EGR_03751	114.338	320.424	-1.48668	8.50528e-254	7.25546e-253
Tmu004014	dna2 helicase	4.19089	11.7456	-1.48679	4.58533e-107	2.3144e-106
Tmu006719	sodium-bile acid cotransporter related	4.21116	11.8139	-1.4882	3.18168e-56	1.16211e-55
Tmu007148	Phosphatidate cytidylyltransferase, photoreceptor-specific	35.778	100.529	-1.49047	1.10444e-293	1.03752e-292
Tmu000086	hypothetical protein EGR_02662	499.63	1412.96	-1.49979	0	0
Tmu006204	arf GAP with SH3 domain ANK repeat and PH	12.299	34.7923	-1.50023	7.90717e-284	7.29616e-283
Tmu004030	Ubiquitin-like domain-containing CTD phosphatase	10.6778	30.2087	-1.50035	4.8214e-75	2.01219e-74
Tmu010218	cullin 5	13.8231	39.344	-1.50906	2.178e-168	1.4415e-167
Tmu003704	Tropomyosin-2	127.847	363.928	-1.50923	0	0
Tmu001360	protein fam136a	31.2642	89.0127	-1.5095	5.60459e-91	2.57387e-90
Tmu004284	Unknown	20.2031	57.5517	-1.51028	1.18998e-60	4.49293e-60
Tmu002255	cAMP regulated phosphoprotein 19	26.8045	76.458	-1.51219	1.75932e-59	6.59848e-59
Tmu008769	fumarate hydratase class I	32.8003	93.638	-1.51339	0	0
Tmu012732	Unknown	4.62947	13.2501	-1.51708	1.3342e-24	3.47094e-24
Tmu010230	Unknown	26.1723	75.1504	-1.52174	8.09793e-112	4.18323e-111
Tmu004013	transmembrane protein 184c	14.2266	40.9606	-1.52565	1.18861e-94	5.59509e-94
Tmu009936	prosaposin a preproprotein	205.238	592.32	-1.52908	0	0
Tmu007026	abhydrolase domain containing protein 11	8.74675	25.28	-1.53118	6.71265e-49	2.30168e-48
Tmu001098	Chorion transcription factor Cf2	12.841	37.1182	-1.53137	3.11747e-128	1.7368e-127
Tmu006515	folylpolyglutamate synthase, mitochondrial	7.87995	22.7801	-1.53152	1.30907e-68	5.2122e-68
Tmu001594	hypothetical protein EGR_02476	9.06801	26.2196	-1.53179	5.54528e-72	2.25986e-71
Tmu006553	Engulfment and cell motility protein 2	8.75149	25.3758	-1.53585	1.65976e-160	1.07069e-159
Tmu006916	expressed conserved protein	9.18047	26.6664	-1.53838	5.86863e-115	3.08435e-114
Tmu000047	Glutaredoxin-related protein 5	7.1837	20.9118	-1.54152	2.31428e-40	7.31561e-40
Tmu004249	PDZ domain-containing protein GIPC1	14.3349	41.7346	-1.54171	4.56915e-99	2.20596e-98
Tmu012723	Unknown	19.1144	55.6977	-1.54296	2.24056e-59	8.38646e-59
Tmu006116	expressed conserved protein	58.5777	171.108	-1.54648	5.81294e-156	3.68219e-155
Tmu006289	Microtubule associated protein RP:EB family	44.2057	129.252	-1.54788	1.89442e-269	1.68347e-268
Tmu007887	hypothetical protein EGR_00702	5.23894	15.3205	-1.54812	1.03604e-14	2.26641e-14
Tmu008621	glucan 14 alpha branching enzyme 1	25.6613	75.0461	-1.54818	1.59166e-299	1.5205e-298
Tmu010959	PREDICTED: histone H4-like	62.0262	181.67	-1.55037	1.35975e-144	8.23583e-144
Tmu005552	protein jagged 2	8.06918	23.647	-1.55116	1.22557e-46	4.12397e-46
Tmu005221	Glycerol-3-phosphate acyltransferase 4	22.3381	65.492	-1.55181	2.66817e-243	2.22782e-242
Tmu000461	Myocyte-specific enhancer factor 2C	8.13879	23.8786	-1.55283	3.11081e-112	1.61404e-111
Tmu000682	Zinc transporter ZIP1	20.4867	60.116	-1.55306	1.92082e-215	1.47403e-214
Tmu001381	Calcium-binding protein	64.2833	188.651	-1.5532	7.20727e-118	3.83443e-117
Tmu000769	Aminopeptidase N	34.8771	102.379	-1.55357	0	0
Tmu008927	serine:threonine protein kinase Nek1	6.12801	17.9968	-1.55425	1.13385e-128	6.33864e-128
Tmu001068	GTPase activating Rap:RanGAP domain 3	4.8378	14.2171	-1.5552	2.89693e-18	6.7729e-18
Tmu007891	hypothetical protein EGR_00706	21.4419	63.1642	-1.55867	1.2077e-267	1.07029e-266
Tmu002855	Ndr	8.59055	25.3882	-1.56334	7.47909e-52	2.62759e-51
Tmu005135	Serine/threonine-protein kinase R1	54.7847	162.121	-1.56523	0	0
Tmu000458	expressed conserved protein	13.6439	40.3766	-1.56526	2.56409e-217	1.97701e-216
Tmu002523	2'3' cyclic nucleotide	25.9129	76.9136	-1.56957	2.22884e-265	1.96319e-264
Tmu009836	Heat shock cognate protein	5.2064	15.4563	-1.56984	1.52377e-70	6.14619e-70
Tmu003940	Oligo-1,6-glucosidase	7.95972	23.6683	-1.57217	4.4941e-157	2.86634e-156
Tmu006411	CUG-BP- and ETR-3-like factor	10.6875	31.7891	-1.57261	5.15482e-108	2.60792e-107
Tmu008213	Unknown	4.1497	12.4252	-1.58219	7.20896e-83	3.15032e-82
Tmu002465	H:Cl exchange transporter 3	21.2834	63.7701	-1.58315	0	0
Tmu010010	immunogenic protein Ts11	94.9149	284.643	-1.58445	2.73484e-308	2.67957e-307
Tmu004812	dual specificity	11.2174	33.7449	-1.58893	5.86902e-225	4.65224e-224
Tmu001625	polycomb protein SCMH1	9.04269	27.2207	-1.58988	1.05886e-30	3.00497e-30
Tmu002798	glycoprotein N acetylgalactosamine	11.9085	35.8514	-1.59004	9.37696e-139	5.52497e-138
Tmu001777	NADH dehydrogenase	56.8538	171.212	-1.59046	3.30497e-93	1.54066e-92
Tmu003968	Syntaxin-1A	22.1664	66.7967	-1.5914	4.90409e-158	3.13399e-157
Tmu002214	Spectrin beta chain	42.8486	129.439	-1.59495	0	0
Tmu003130	protein DJ 1	199.593	603.712	-1.5968	0	0
Tmu010485	Furin 1	9.7661	29.5684	-1.5982	6.24161e-148	3.82685e-147
Tmu003362	RhoGAP	9.89763	29.987	-1.59918	2.77772e-221	2.17267e-220
Tmu010643	Unknown	4.43454	13.4497	-1.60072	1.81161e-20	4.40427e-20
Tmu002955	Tubulin beta-3 chain	39.9034	121.063	-1.60117	0	0
Tmu007865	Unknown	17.9269	54.4275	-1.60221	2.38845e-54	8.59101e-54
Tmu009773	Unknown	4.92774	14.9786	-1.6039	2.15908e-09	4.16184e-09
Tmu009092	tRNA pseudouridine synthase A, mitochondrial	24.6862	75.1393	-1.60586	1.82356e-167	1.2014e-166
Tmu000745	14-3-3 protein zeta	226.922	692.286	-1.60917	0	0
Tmu006272	RING finger protein	11.0846	33.8886	-1.61224	2.64911e-49	9.12439e-49
Tmu003797	dynein light chain	5.34523	16.3419	-1.61225	3.31101e-12	6.85196e-12
Tmu010609	Unknown	5.46672	16.7753	-1.61759	1.1359e-26	3.04657e-26
Tmu000820	cyclin B	13.5075	41.4568	-1.61785	1.5314e-134	8.80355e-134
Tmu004909	sperm associated antigen 1	5.18209	15.9243	-1.61962	2.59612e-70	1.04585e-69
Tmu003321	transcriptional enhancer factor TEF 5	3.86041	11.8745	-1.62104	1.21299e-80	5.22001e-80
Tmu007234	RecName: Full=Myophilin	665.562	2052.48	-1.62472	0	0
Tmu009723	Homeobox protein SIX6	3.87117	11.9632	-1.62776	9.70018e-39	3.00991e-38
Tmu008655	centrosomal protein of 104 kDa	6.56625	20.3196	-1.62973	7.50884e-112	3.88201e-111
Tmu005143	leukotriene A 4 hydrolase	18.4491	57.1273	-1.63063	3.07243e-295	2.90095e-294
Tmu008289	Unknown	56.7413	175.852	-1.63189	0	0
Tmu007584	Threonyl-tRNA synthetase, cytoplasmic	55.4962	172.051	-1.63238	0	0
Tmu010719	Unknown	3.23383	10.0388	-1.63427	2.00921e-31	5.75605e-31
Tmu006008	Unknown	3.36413	10.4433	-1.63427	9.96126e-09	1.87914e-08
Tmu010688	Unknown	10.6849	33.1694	-1.63428	1.46551e-20	3.56754e-20
Tmu006514	hypothetical protein EmuJ_000654250	3.26371	10.1316	-1.63428	1.02675e-23	2.63159e-23
Tmu008077	sterol O acyltransferase 1	3.58271	11.1538	-1.63841	1.93588e-54	6.97474e-54
Tmu010837	voltage dependent anion channel protein 2	11.6727	36.3967	-1.64067	3.62522e-76	1.52177e-75
Tmu008969	centrosomal protein of 135 kda	10.5178	32.8562	-1.64333	1.28124e-277	1.16731e-276
Tmu011616	Unknown	4.92004	15.4148	-1.64757	1.93251e-27	5.23611e-27
Tmu009141	expressed conserved protein	16.8845	52.9877	-1.64996	1.51702e-39	4.74918e-39
Tmu007815	Formin proteiny 2 domain containing protein	22.9004	71.8869	-1.65036	0	0
Tmu000720	Adenylosuccinate synthetase isozyme	59.322	186.73	-1.65431	0	0
Tmu004990	protein prenyltransferase alpha subunit	5.79604	18.2653	-1.65597	1.41013e-37	4.3229e-37
Tmu006671	Lysine-specific demethylase 5B	47.0484	148.356	-1.65685	0	0
Tmu004037	phosphorylated adapter rna export protein	117.124	369.423	-1.65724	0	0
Tmu002451	Armadillo type fold	5.36851	16.9365	-1.65754	2.85732e-112	1.48311e-111
Tmu008467	Dual specificity mitogen-activated protein kinase kinase	15.3902	48.6385	-1.66009	2.85841e-137	1.67056e-136
Tmu002764	neutral amino acid transporter A	21.8218	69.0479	-1.66183	2.06555e-262	1.80105e-261
Tmu006703	guanine nucleotide binding protein (G protein)	25.9736	82.396	-1.66553	9.57414e-267	8.45596e-266
Tmu005032	RecName: Full=Tropomyosin	229.18	727.166	-1.6658	0	0
Tmu005490	hypothetical protein EGR_07943	18.0009	57.193	-1.66777	6.6047e-209	4.98306e-208
Tmu002674	Ribosomal protein S6 kinase beta 2	23.9655	76.1478	-1.66784	0	0
Tmu003331	traf and tnf receptor associated protein	8.97102	28.5345	-1.66936	1.74354e-94	8.19838e-94
Tmu002722	hypothetical protein EGR_06143	12.4813	39.712	-1.66981	2.26882e-136	1.31886e-135
Tmu004447	rho guanine nucleotide exchange factor 7	15.0462	47.9241	-1.67135	0	0
Tmu002993	hypothetical protein EgrG_000197500	4.09074	13.0453	-1.6731	2.2964e-48	7.83685e-48
Tmu001819	Succinate dehydrogenase	56.6719	180.773	-1.67347	0	0
Tmu005866	DNA polymerase epsilon subunit 3	3.75837	12.0207	-1.67734	1.06717e-12	2.22833e-12
Tmu003831	rho-associated protein kinase	4.2896	13.7347	-1.67891	6.87184e-154	4.31299e-153
Tmu002841	armadillo repeat containing protein 3	5.66057	18.1338	-1.67966	6.77369e-49	2.322e-48
Tmu002362	adducin related protein	44.984	144.351	-1.6821	0	0
Tmu008977	carbonic anhydrase	3.13532	10.0658	-1.68278	2.17753e-23	5.54824e-23
Tmu005387	Class I peptide chain release factor	13.1698	42.426	-1.68772	1.00977e-25	2.66809e-25
Tmu000950	hypothetical protein EGR_00027	4.70928	15.1984	-1.69034	3.88053e-85	1.71599e-84
Tmu001997	alpha glucosidase	61.0929	198.881	-1.70283	0	0
Tmu002948	choline transporter protein 2	5.12411	16.7392	-1.70786	7.40065e-102	3.62554e-101
Tmu004031	Twinkle protein	10.6668	34.8474	-1.70792	8.7886e-77	3.69998e-76
Tmu004123	NADP dependent malic enzyme	30.583	99.9631	-1.70867	0	0
Tmu004885	Eukaryotic translation initiation factor 4E-binding protein	42.4184	139.166	-1.71404	2.57658e-152	1.61015e-151
Tmu012388	Unknown	4.9139	16.1441	-1.71607	1.13298e-39	3.55291e-39
Tmu002629	lag1 longevity assurance 5	5.94779	19.5499	-1.71674	1.38904e-32	4.03001e-32
Tmu003071	expressed conserved protein	12.6012	41.5471	-1.72119	6.54067e-119	3.50563e-118
Tmu001426	protein 4.1	8.12484	26.8481	-1.72441	3.0107e-148	1.84941e-147
Tmu007555	RNA binding protein Nova	9.70202	32.0873	-1.72565	7.47144e-160	4.81016e-159
Tmu003101	goliath e3 ubiquitin ligase	11.2039	37.139	-1.72893	3.71406e-181	2.58591e-180
Tmu002665	RUN domain containing protein 1	4.89701	16.3056	-1.73539	7.18057e-123	3.90825e-122
Tmu005741	8 kDa glycoprotein	535.407	1783.2	-1.73576	0	0
Tmu010041	Glutathione S-transferase	19.524	65.0531	-1.73637	6.91096e-131	3.9004e-130
Tmu009085	FERM domain containing protein 3	59.8003	200.01	-1.74185	0	0
Tmu000680	expressed conserved protein	50.646	169.532	-1.74304	0	0
Tmu006773	Unknown	4.44448	14.9008	-1.7453	1.13197e-50	3.94171e-50
Tmu005010	expressed conserved protein	6.97879	23.4296	-1.74728	2.45243e-31	7.01343e-31
Tmu003636	sodium driven chloride bicarbonate exchanger	66.0886	221.921	-1.74757	0	0
Tmu000488	glycogen synthase	23.3287	78.4703	-1.75004	0	0
Tmu006479	unnamed protein product	10.1145	34.0782	-1.75242	4.49222e-284	4.15099e-283
Tmu005742	8 kDa glycoprotein	368.685	1245.02	-1.75571	0	0
Tmu005080	cytochrome c oxidase assembly protein cox19	6.74616	22.8679	-1.76119	3.45809e-19	8.22999e-19
Tmu001796	Rho GTPase activating protein 1	16.4228	55.676	-1.76136	5.28531e-229	4.22824e-228
Tmu005399	Nucleoside diphosphate kinase A 2	251.054	851.526	-1.76205	0	0
Tmu002162	unconventional prefoldin rpb5 interactor	16.6735	56.5679	-1.76243	8.99169e-151	5.5868e-150
Tmu005871	mitochondrial glutamate carrier protein	36.1411	122.752	-1.76403	0	0
Tmu002946	transmembrane gtpase mfn mitofusin 1 fzo	16.9272	57.6586	-1.76819	0	0
Tmu000363	peptidyl prolyl cis trans isomerase B	268.552	915.694	-1.76966	0	0
Tmu002121	epidermal growth factor	6.29339	21.5234	-1.774	7.13916e-36	2.14902e-35
Tmu000733	hypothetical protein EGR_03208	9.6944	33.194	-1.7757	5.49189e-230	4.40708e-229
Tmu003234	Mitochondrial dicarboxylate carrier	115.976	397.173	-1.77594	0	0
Tmu009988	phosphoglycerate mutase	8.11024	27.8325	-1.77895	1.73916e-219	1.35219e-218
Tmu008482	hypothetical protein EmuJ_000223200	5.85412	20.1328	-1.78202	5.75671e-41	1.82998e-40
Tmu007905	dynein light chain	8.74674	30.1696	-1.78628	8.09472e-25	2.11518e-24
Tmu007746	Unknown	3.40782	11.7544	-1.78628	1.67404e-11	3.40575e-11
Tmu000798	Ras and EF-hand domain-containing protein	17.5765	60.7568	-1.7894	0	0
Tmu003150	protein dpy 19 1	17.39	60.1529	-1.79038	0	0
Tmu006972	TK6 protein	9.80371	33.9606	-1.79246	4.11699e-162	2.66773e-161
Tmu006718	Serine incorporator 3	26.2673	90.9991	-1.79258	4.35503e-272	3.91019e-271
Tmu008276	Unknown	230.535	799.953	-1.79493	0	0
Tmu004666	protocadherin 9	3.1627	10.9969	-1.79787	8.95016e-119	4.79112e-118
Tmu000198	Protein kinase C and casein kinase substrate in neurons protein	37.6177	130.908	-1.79907	0	0
Tmu008051	Unknown	5.42154	18.8871	-1.80063	2.66053e-17	6.1254e-17
Tmu006576	twitchin	18.6709	65.1239	-1.8024	0	0
Tmu002644	conserved hypothetical protein	5.29629	18.5033	-1.80473	1.00653e-63	3.88383e-63
Tmu002518	Serine/threonine-protein kinase ULK4	4.63608	16.1988	-1.80491	0	0
Tmu008942	phosphoglycerate mutase	5.60005	19.5918	-1.80674	5.09695e-31	1.4525e-30
Tmu002797	expressed protein	12.0505	42.172	-1.80719	5.91204e-122	3.20305e-121
Tmu006095	Adenosylhomocysteinase A	64.3403	226.102	-1.81318	0	0
Tmu004135	forkhead box protein F1	16.5479	58.2191	-1.81484	0	0
Tmu005189	hypothetical protein EmuJ_000411400	7.62659	26.8813	-1.81749	8.52592e-129	4.7704e-128
Tmu005411	Ileal sodium/bile acid cotransporter	8.59981	30.3186	-1.81783	1.37846e-141	8.21888e-141
Tmu009648	expressed conserved protein	13.1921	46.7022	-1.82382	3.55999e-226	2.8271e-225
Tmu004664	Adenylosuccinate lyase	8.53734	30.3363	-1.82919	5.219e-148	3.20138e-147
Tmu008291	phosphatidylcholine transfer protein	8.43595	29.9781	-1.82929	1.19428e-54	4.31361e-54
Tmu008418	armadillo repeat containing protein 8	5.23873	18.6519	-1.83203	1.04327e-222	8.20473e-222
Tmu009212	ATP synthase gamma subunit	33.2435	118.487	-1.83358	3.21803e-303	3.10845e-302
Tmu006291	CD36 class B scavenger receptor	43.956	156.735	-1.8342	0	0
Tmu003460	F-box/LRR-repeat protein 2	7.62674	27.2078	-1.83488	7.81471e-112	4.03853e-111
Tmu009483	Rhophilin-2	3.01971	10.7748	-1.83518	1.48362e-44	4.89093e-44
Tmu000912	Reticulon-4 receptor	8.66656	30.9887	-1.83821	2.97038e-206	2.22299e-205
Tmu005021	unnamed protein product	4.94042	17.6731	-1.83885	9.7879e-196	7.10019e-195
Tmu002627	hypothetical protein EgrG_001184600	3.8984	13.9565	-1.83998	5.86795e-65	2.28116e-64
Tmu003370	Guanine nucleotide-binding protein subunit beta	20.9583	75.3403	-1.8459	6.65043e-271	5.95467e-270
Tmu000092	Putative acid phosphatase 5	25.7184	92.63	-1.84868	1.46994e-298	1.4001e-297
Tmu007595	Unknown	2.78131	10.0234	-1.84954	2.30091e-30	6.48728e-30
Tmu009337	sorbin	9.89475	35.6944	-1.85096	1.35693e-163	8.85444e-163
Tmu000616	pericentrin	15.274	55.158	-1.85249	0	0
Tmu006436	hypothetical protein EGR_08209	160.393	579.821	-1.854	0	0
Tmu007095	Unknown	2.95498	10.702	-1.85666	7.1034e-17	1.62449e-16
Tmu010414	Unknown	4.77674	17.3548	-1.86124	5.8833e-44	1.93069e-43
Tmu000869	Lipopolysaccharide-induced tumor necrosis factor-alpha factor	12.3455	45.0039	-1.86606	1.0413e-118	5.56961e-118
Tmu009264	son of sevenless 1	3.40646	12.4321	-1.86772	2.10677e-195	1.5257e-194
Tmu003157	Protein Sprint	12.1202	44.3834	-1.87261	0	0
Tmu009118	microsomal glutathione S transferase 3	138.596	507.745	-1.87322	0	0
Tmu002030	Glutamate receptor ionotropic kainate 2	3.66036	13.4343	-1.87586	1.80827e-132	1.0295e-131
Tmu001617	SPRY domain containing protein	10.5251	38.6446	-1.87643	0	0
Tmu001193	cyclin dependent kinase 17	16.6703	61.2433	-1.87727	0	0
Tmu005455	huntingtin interacting protein 1	13.8029	50.8883	-1.88236	0	0
Tmu000191	hypothetical protein EGR_00941	3.8796	14.3062	-1.88266	1.86211e-120	1.00384e-119
Tmu003862	expressed conserved protein	182.021	671.378	-1.88302	0	0
Tmu010109	DH domain containing protein	6.86709	25.3434	-1.88384	1.89835e-222	1.49204e-221
Tmu003618	forkhead box protein P4	14.9167	55.0923	-1.88492	0	0
Tmu010943	hypothetical protein EgrG_000659100	3.23134	11.9548	-1.88739	9.97774e-56	3.63417e-55
Tmu003223	monocarboxylate transporter	4.93514	18.3625	-1.8956	4.16997e-146	2.53753e-145
Tmu001065	hypothetical protein EgrG_002016900	4.68576	17.4552	-1.8973	7.04216e-14	1.51151e-13
Tmu008931	expressed conserved protein	3.51705	13.1333	-1.90079	1.89995e-19	4.53919e-19
Tmu003723	Glycoside hydrolase, family 27	6.99403	26.2022	-1.90549	8.84069e-135	5.09349e-134
Tmu009328	hypothetical protein EgrG_000410300	5.27325	19.7597	-1.9058	0	0
Tmu005540	lysophosphatidic acid phosphatase type 6	71.1377	266.622	-1.90611	0	0
Tmu001173	hypothetical protein EgrG_000785000	26.1188	98.1559	-1.90999	0	0
Tmu007913	UDP-N-acetylglucosamine--dolichyl-phosphate N-acetylglucosaminephosphotransferase	15.8468	59.6368	-1.91201	1.0577e-291	9.88608e-291
Tmu004651	poly adp ribose polymerase 2	13.4831	50.7994	-1.91366	2.45877e-255	2.10993e-254
Tmu008833	stomatin	3.54035	13.3608	-1.91604	1.38925e-44	4.58101e-44
Tmu012131	Unknown	2.71501	10.2506	-1.91668	7.74236e-43	2.51095e-42
Tmu001548	hypothetical protein EGR_02532	39.1487	147.807	-1.91668	8.55545e-167	5.61943e-166
Tmu008567	Phospholipid glycerol acyltransferase	34.6399	131.453	-1.92404	1.02569e-318	1.03061e-317
Tmu002360	Lissencephaly type 1 y	5.01116	19.0917	-1.92973	9.9858e-46	3.32911e-45
Tmu001271	Pleckstrin y	2.7476	10.4947	-1.93342	1.22114e-174	8.25445e-174
Tmu001403	hypothetical protein EGR_01041	63.0456	241.105	-1.93519	0	0
Tmu000671	Major facilitator superfamily general substrate transporter	12.8082	49.0074	-1.93593	0	0
Tmu001905	expressed conserved protein	17.1695	65.7026	-1.9361	5.26825e-89	2.39151e-88
Tmu004792	hypothetical protein EGR_04482	5.03845	19.3947	-1.94461	7.05261e-42	2.27026e-41
Tmu005547	Uridine 5'-monophosphate synthase	31.9567	123.14	-1.94611	0	0
Tmu003357	atp:adp antiporter	475.781	1833.97	-1.9466	0	0
Tmu010500	tom1 protein 2	3.39313	13.1017	-1.94907	2.49314e-89	1.13334e-88
Tmu009725	egf domain protein	19.5878	76.1675	-1.95922	2.21894e-254	1.89536e-253
Tmu006750	Histone H2B	6.82086	26.5714	-1.96185	1.35275e-54	4.88466e-54
Tmu005636	expressed protein	64.6256	252.07	-1.96365	0	0
Tmu002645	guanine nucleotide binding protein subunit	3.00387	11.7314	-1.96548	4.08568e-69	1.63276e-68
Tmu009749	transketolase	25.5674	99.8729	-1.96579	0	0
Tmu010461	Sterile alpha motif SAM	3.66356	14.3345	-1.96817	1.9146e-155	1.21043e-154
Tmu010037	hypothetical protein EgrG_000539400	8.71119	34.0941	-1.96858	6.79655e-246	5.70787e-245
Tmu010597	stringent starvation protein A	14.976	58.6595	-1.96971	1.12674e-142	6.75211e-142
Tmu001128	Unknown	4.37337	17.132	-1.96988	1.00948e-16	2.3013e-16
Tmu001762	Glyceraldehyde-3-phosphate dehydrogenase	4.40571	17.2736	-1.97112	3.57272e-90	1.62923e-89
Tmu004041	Beta-galactosidase	15.86	62.2471	-1.97261	3.11463e-316	3.11032e-315
Tmu006676	Golgi associated plant pathogenesis	10.5649	41.8221	-1.98499	1.46736e-73	6.05396e-73
Tmu002233	E3 ubiquitin-protein ligase RNF8	51.3077	204.024	-1.99149	0	0
Tmu003160	septin	22.2653	88.6016	-1.99254	0	0
Tmu004973	disco interacting protein 2	6.27484	24.976	-1.99289	0	0
Tmu003494	Kinesin-like protein KIF17	3.39528	13.5376	-1.99537	1.90258e-96	9.03776e-96
Tmu004604	steroid dehydrogenase	11.267	44.9475	-1.99614	1.60124e-143	9.63115e-143
Tmu004167	H2A histone family member Y	4.69866	18.7625	-1.99753	1.17572e-67	4.65557e-67
Tmu004112	hypothetical protein EGR_03547	14.0846	56.3209	-1.99955	1.14631e-269	1.02006e-268
Tmu002382	subfamily M12B unassigned peptidase	3.4844	13.9369	-1.99993	3.55067e-140	2.10353e-139
Tmu004251	Putative transcription factor SOX-14	3.50229	14.0316	-2.00231	5.575e-74	2.30744e-73
Tmu002337	protocadherin X	5.88782	23.6478	-2.0059	0	0
Tmu001657	hypothetical protein EGR_02407	5.86567	23.5644	-2.00624	2.78873e-132	1.58491e-131
Tmu001812	AMPK beta subunit	26.2682	105.69	-2.00845	0	0
Tmu008588	Major egg antigen	91.6778	370.139	-2.01342	0	0
Tmu012007	polycomb protein SCMH1	3.56775	14.4099	-2.01397	5.49261e-30	1.54292e-29
Tmu009314	Unknown	471.504	1911.71	-2.01952	0	0
Tmu006427	ethanolamine kinase 2	5.51165	22.3792	-2.0216	1.45822e-91	6.73246e-91
Tmu007910	High mobility group-T protein	44.5055	180.751	-2.02195	0	0
Tmu009948	troponin i	452.791	1839.36	-2.02229	0	0
Tmu009061	expressed conserved protein	27.0265	109.831	-2.02284	7.26373e-143	4.3569e-142
Tmu002646	Papilin	10.0338	40.8148	-2.02422	0	0
Tmu008460	LAMA protein 2	10.1904	41.5198	-2.02659	6.17907e-242	5.14276e-241
Tmu002818	bruno-like rna binding protein	7.46792	30.5063	-2.03033	2.96134e-150	1.83821e-149
Tmu004523	neuroglobin	3.66894	15.0342	-2.03481	5.34037e-50	1.84871e-49
Tmu000320	growth factor receptor bound protein	2.51313	10.3216	-2.03811	2.11183e-80	9.07303e-80
Tmu000005	lamin dm0	24.5312	100.965	-2.04117	0	0
Tmu005222	major facilitator superfamily domain containing protein	3.62514	14.9447	-2.04353	3.37469e-118	1.80131e-117
Tmu003998	proto oncogene serine:threonine protein kinase	8.65284	35.7454	-2.04651	1.40563e-126	7.78097e-126
Tmu004832	coiled coil domain containing protein 146	10.7237	44.3048	-2.04666	0	0
Tmu008536	Putative adenylate kinase-like protein C9orf98	3.59614	14.8847	-2.04931	2.2987e-58	8.54011e-58
Tmu004669	EGF region	3.83686	15.8811	-2.04931	0	0
Tmu003498	universal stress protein	3.16147	13.0856	-2.04931	2.2387e-36	6.7782e-36
Tmu003403	Peptidase S1 S6 chymotrypsin Hap active site	5.02687	20.8066	-2.04931	1.46209e-21	3.62233e-21
Tmu000151	hypothetical protein EGR_00993	5.76275	23.8525	-2.04931	4.08904e-77	1.72483e-76
Tmu004495	expressed conserved protein	10.8322	44.9401	-2.05268	2.55526e-94	1.19891e-93
Tmu005598	Battenin	3.65343	15.1774	-2.0546	1.09823e-66	4.32106e-66
Tmu005153	8 kDa glycoprotein	206.21	857.465	-2.05596	0	0
Tmu007037	adenylate kinase 7	5.6982	23.6959	-2.05606	1.04558e-158	6.69169e-158
Tmu003754	expressed conserved protein	25.5007	106.209	-2.0583	0	0
Tmu001506	Calcium binding protein	25.3722	105.881	-2.06112	2.95012e-151	1.83739e-150
Tmu003900	expressed conserved protein	45.5782	190.699	-2.06488	0	0
Tmu006270	myosin va	4.10004	17.2446	-2.07243	3.22315e-278	2.93861e-277
Tmu006944	hypothetical protein EGR_10089	42.0298	178.079	-2.08303	9.47762e-150	5.86908e-149
Tmu009946	uridine phosphorylase 1	6.82799	28.9771	-2.08538	3.87654e-91	1.7828e-90
Tmu003806	netrin receptor unc 5	3.15112	13.3787	-2.086	4.93262e-164	3.22357e-163
Tmu002404	ubiquitin protein ligase BRE1	30.3947	129.204	-2.08776	0	0
Tmu003438	Major egg antigen p40	16.7584	71.2982	-2.08898	1.37887e-287	1.28142e-286
Tmu008598	Vang-like protein	5.68042	24.168	-2.08903	1.30479e-209	9.87293e-209
Tmu000216	PLC phosphodiesterase TIM beta alpha barrel domain	18.2968	77.9637	-2.09121	1.13128e-274	1.02138e-273
Tmu004839	ATP binding cassette sub family B	9.40275	40.244	-2.09762	9.07726e-292	8.49041e-291
Tmu007301	axis inhibition protein axin	2.67076	11.4575	-2.10097	6.06483e-53	2.15226e-52
Tmu008772	guanine nucleotide exchange factor VAV2	15.5788	66.9809	-2.10417	0	0
Tmu011737	Histone H2A	3.32479	14.4232	-2.11706	2.06433e-28	5.67254e-28
Tmu006406	cell adhesion molecule:down regulated by	11.2801	49.0953	-2.12181	0	0
Tmu009081	DNA-binding protein HEXBP	886.227	3859	-2.12248	0	0
Tmu001649	procollagen lysine,2 oxoglutarate 5 dioxygenase	5.14689	22.504	-2.12841	9.40276e-180	6.51176e-179
Tmu000865	hypothetical protein EGR_04248	12.9581	56.7076	-2.12969	1.60666e-99	7.77421e-99
Tmu008057	Eukaryotic translation initiation factor 4E type 3	3.4987	15.3865	-2.13677	6.7118e-42	2.16108e-41
Tmu007224	Large neutral amino acids transporter small	6.91933	30.4296	-2.13677	8.13233e-175	5.50001e-174
Tmu006656	Dienelactone hydrolase	8.05621	35.4889	-2.13919	5.08431e-120	2.73635e-119
Tmu000082	actin binding lim protein 1	12.8082	56.4478	-2.13985	0	0
Tmu004146	Elav	4.56561	20.1407	-2.14123	1.60238e-87	7.2035e-87
Tmu006156	Beta N acetylglucosaminyl L asparaginase	13.4472	59.3572	-2.14212	7.54074e-237	6.16159e-236
Tmu008181	Ras-related protein Rab-27A	13.4827	59.6748	-2.14601	2.10617e-140	1.2489e-139
Tmu000018	DNAj subfamily C member	3.33071	14.7601	-2.1478	3.60014e-50	1.24795e-49
Tmu009743	alpha adducin	41.6777	184.855	-2.14905	0	0
Tmu004998	tetraspanin	4.16512	18.4968	-2.15085	1.3834e-57	5.11036e-57
Tmu005154	8 kDa glycoprotein	191.208	849.308	-2.15114	0	0
Tmu003501	hypothetical protein EGR_06697	200.284	890.098	-2.15192	0	0
Tmu006571	Ufm1 specific protease 2	4.20273	18.7688	-2.15894	6.54584e-140	3.86913e-139
Tmu004149	Spectrin alpha actinin	6.49264	29.0362	-2.16098	0	0
Tmu004279	Dual specificity protein phosphatase	8.18661	36.6716	-2.16333	3.65248e-91	1.68035e-90
Tmu001838	hypothetical protein EGR_01075	12.8269	57.6424	-2.16796	2.06355e-132	1.1738e-131
Tmu001627	polycomb protein SCMH1	2.99231	13.4572	-2.16905	5.0649e-29	1.40545e-28
Tmu005604	Estradiol 17 beta-dehydrogenase	75.693	341.148	-2.17217	0	0
Tmu010941	unnamed protein product	6.27915	28.3267	-2.17352	1.8986e-129	1.06643e-128
Tmu009970	conserved hypothetical protein	13.2218	59.6726	-2.17415	6.80894e-139	4.01369e-138
Tmu010713	Unknown	11.9649	54.0064	-2.17432	1.29218e-71	5.25444e-71
Tmu007239	calcium binding protein calreticulin precursor	69.9629	317.409	-2.18168	0	0
Tmu009953	apobec1 complementation factor	20.2034	91.7303	-2.1828	0	0
Tmu010507	marvel containing potential lipid	67.4537	306.426	-2.18357	0	0
Tmu006616	hypothetical protein EGR_09255	3.3399	15.1804	-2.18433	1.5257e-290	1.42297e-289
Tmu004475	Longitudinals lacking protein, isoforms A/B/D/L	5.81795	26.4481	-2.18458	0	0
Tmu008743	hypothetical protein EmuJ_000253150	3.56901	16.2331	-2.18534	7.73122e-302	7.42929e-301
Tmu009991	EF hand domain containing family member A2	13.4351	61.7453	-2.20032	1.20275e-175	8.15986e-175
Tmu002836	expressed conserved protein	39.305	181.304	-2.20563	1.31575e-159	8.46249e-159
Tmu005878	hypothetical protein EGR_08875	50.6582	234.066	-2.20805	0	0
Tmu004237	PH and SEC7 domain containing protein 3	5.29389	24.472	-2.20873	0	0
Tmu008864	Epidermal growth factor receptor kinase	5.57678	25.9175	-2.21642	1.20995e-136	7.04602e-136
Tmu009162	mitogen-activated protein kinase kinase 1	5.16032	24.1624	-2.22723	6.991e-104	3.47464e-103
Tmu001336	hypothetical protein EGR_05543	4.65483	21.8431	-2.23038	9.13083e-58	3.37394e-57
Tmu006638	Succinyl-CoA ligase	34.987	164.664	-2.23463	0	0
Tmu005688	family S60 non peptidase ue S60 family	2.57627	12.1263	-2.23478	2.4692e-91	1.13678e-90
Tmu005492	hypothetical protein EGR_07941	50.9235	240.279	-2.23831	0	0
Tmu006488	jun protein	3.91196	18.4754	-2.23964	1.50972e-148	9.29148e-148
Tmu011545	protein broad minded, partial	2.74401	12.9978	-2.24391	4.55669e-211	3.46404e-210
Tmu006997	magnesium dependent phosphatase 1	164.178	778.995	-2.24635	0	0
Tmu004672	bone morphogenetic protein antagonist noggin	2.23501	10.626	-2.24925	1.39702e-46	4.69722e-46
Tmu008813	PQ-loop repeat-containing protein 2	6.64646	31.6368	-2.25095	1.84534e-123	1.00607e-122
Tmu003065	dyslexia susceptibility 1 candidate gene 1	2.46248	11.7213	-2.25095	3.42112e-50	1.18621e-49
Tmu006667	ezrin	21.1164	100.675	-2.25327	0	0
Tmu001269	Integral membrane protein GPR177	4.62497	22.0529	-2.25345	4.91792e-152	3.07033e-151
Tmu003250	spindle assembly abnormal protein 6	2.44433	11.6554	-2.25349	2.24672e-92	1.04211e-91
Tmu009367	Succinate dehydrogenase	125.483	599.18	-2.2555	0	0
Tmu004567	hypothetical protein EgrG_000628500	2.66669	12.7357	-2.25576	2.52449e-234	2.04478e-233
Tmu006851	Septin-7	15.7335	75.3319	-2.25942	0	0
Tmu002779	ATP synthase subunit s-like protein	22.7283	109.159	-2.26387	0	0
Tmu011501	Unknown	14.1422	68.3734	-2.27343	0	0
Tmu001457	endonuclease v	2.34767	11.4524	-2.28635	1.63741e-46	5.50123e-46
Tmu000098	leucine rich repeat containing protein 71	2.53812	12.3911	-2.28747	1.02654e-48	3.51337e-48
Tmu002015	FIT family protein	7.37552	36.01	-2.28758	1.82724e-167	1.20322e-166
Tmu006445	serine:threonine protein kinase SIK1	13.0401	63.8627	-2.29202	0	0
Tmu001123	cathepsin B-like peptidase	19.0618	93.7411	-2.298	0	0
Tmu003304	zinc finger SWIM domain containing protein	2.28361	11.2518	-2.30077	3.50282e-226	2.7834e-225
Tmu007984	Beta-lactamase-like protein 2	145.601	718.428	-2.30282	0	0
Tmu000115	macrophage colony stimulating factor 1 receptor	2.13668	10.5531	-2.30422	4.47773e-183	3.13272e-182
Tmu005638	RING finger protein	2.0697	10.2428	-2.30712	1.07191e-31	3.08103e-31
Tmu008999	Unknown	2.30177	11.4327	-2.31235	1.17871e-17	2.73071e-17
Tmu010409	Unknown	4.68576	23.5088	-2.32685	4.77149e-104	2.37514e-103
Tmu007752	Heat shock 70 kDa protein 4	401.598	2015.9	-2.3276	0	0
Tmu008668	protein stoned B	4.41254	22.2084	-2.33142	0	0
Tmu012852	Unknown	7.90929	39.9586	-2.33689	3.48654e-156	2.21394e-155
Tmu000658	PP2C domain containing protein	5.44806	27.6082	-2.34128	3.05957e-215	2.34651e-214
Tmu004296	ATP binding cassette subfamily B (MDR:TAP)	3.18724	16.1563	-2.34172	5.36295e-212	4.08653e-211
Tmu008311	galactokinase	6.81099	34.5714	-2.34364	5.44508e-255	4.66024e-254
Tmu002032	Glutamate receptor ionotropic kainate 2	2.09196	10.6193	-2.34376	5.20167e-157	3.316e-156
Tmu006702	guanine nucleotide binding protein (G protein)	11.3634	57.712	-2.34448	7.47261e-250	6.34537e-249
Tmu005555	sj ts4 protein	101.585	516.694	-2.34662	0	0
Tmu005658	Putative mitogen-activated protein kinase kinase kinase 7-like protein	5.16454	26.3794	-2.3527	4.69782e-118	2.50242e-117
Tmu005813	8 kDa glycoprotein	4.32252	22.101	-2.35417	3.56361e-24	9.20628e-24
Tmu000655	hypothetical protein EGR_06450	2.32539	11.9468	-2.36108	3.24937e-90	1.48334e-89
Tmu001554	Syntenin-1	58.6328	301.67	-2.36319	0	0
Tmu011434	Unknown	2.40002	12.4174	-2.37124	3.80303e-23	9.65397e-23
Tmu005414	guanine nucleotide binding protein subunit	9.13839	47.2807	-2.37124	1.33615e-69	5.35946e-69
Tmu008297	sterile alpha and tir motif containing protein	2.12199	11.0056	-2.37475	5.27847e-110	2.69885e-109
Tmu000046	rac serine:threonine kinase	12.2239	63.4303	-2.37547	0	0
Tmu006482	hypothetical protein EgrG_000658900	77.1838	401.852	-2.38029	0	0
Tmu001577	zinc finger, C2H2 type	3.58091	18.7025	-2.38483	1.33393e-237	1.09271e-236
Tmu008517	kinesin protein kif3b	6.90368	36.1065	-2.38682	7.05989e-317	7.06642e-316
Tmu000831	Phospholipase C	9.71061	50.9111	-2.39035	3.56748e-210	2.70413e-209
Tmu005401	barh 2 homeobox protein	4.42544	23.2198	-2.39146	3.61104e-133	2.06218e-132
Tmu008899	hypothetical protein	39.2298	206.076	-2.39315	0	0
Tmu003574	hypothetical protein EGR_08060	3.77015	19.8183	-2.39414	2.63311e-45	8.73355e-45
Tmu002483	hypothetical protein EGR_01452	3.14336	16.5461	-2.39611	1.05695e-47	3.58721e-47
Tmu010627	Unknown	3.04475	16.0395	-2.39723	3.92399e-20	9.49179e-20
Tmu002471	Zinc finger, RING type	3.05737	16.1623	-2.40227	1.29577e-158	8.28884e-158
Tmu001590	POU specific	5.10548	27.0463	-2.40531	2.43806e-240	2.0201e-239
Tmu006179	expressed conserved protein	18.0929	96.2516	-2.41139	3.81359e-248	3.23198e-247
Tmu007310	galactokinase	8.10742	43.4327	-2.42147	1.88508e-272	1.69371e-271
Tmu003654	adenylate cyclase	3.91356	20.9989	-2.42376	0	0
Tmu000308	hypothetical protein EgrG_001009300	3.8498	20.6619	-2.42412	1.24395e-117	6.60998e-117
Tmu006021	hypothetical protein EgrG_000528250	9.27499	49.8306	-2.42561	4.87601e-225	3.86747e-224
Tmu000815	Translation initiation factor eIF-2B subunit alpha	65.1106	349.992	-2.42636	0	0
Tmu001077	Unknown	12.7036	68.7435	-2.43599	1.77844e-86	7.92915e-86
Tmu009671	Unknown	1.90785	10.3265	-2.43633	1.13444e-23	2.90417e-23
Tmu007556	unnamed protein product	2.85798	15.4745	-2.43683	1.07331e-69	4.30783e-69
Tmu002194	g protein coupled receptor	2.14456	11.6504	-2.44163	2.86365e-90	1.30818e-89
Tmu001182	cyclin G2	19.5285	106.204	-2.44319	0	0
Tmu007061	metastasis suppressor protein 1	9.81726	53.523	-2.44677	0	0
Tmu005164	Kelch repeat type 1	3.64448	19.8773	-2.44734	6.15496e-87	2.75078e-86
Tmu001359	DUF4207 domain containing protein	17.4935	95.6607	-2.45111	0	0
Tmu003722	Alpha N acetylgalactosaminidase	3.8617	21.2286	-2.4587	1.02373e-121	5.54411e-121
Tmu003792	Dynein intermediate chain	33.6989	185.667	-2.46194	0	0
Tmu002892	dihydropyrimidinase 2	5.8132	32.0684	-2.46375	3.29591e-263	2.88548e-262
Tmu009619	dual 3',5' cyclic AMP and GMP phosphodiesterase	3.3331	18.4093	-2.4655	3.20439e-243	2.67382e-242
Tmu004162	Unknown	2.37315	13.1553	-2.47077	1.77112e-38	5.47867e-38
Tmu009257	Supervillin	11.0317	61.2008	-2.4719	0	0
Tmu002762	neutral amino acid transporter A	2.1147	11.7792	-2.47772	3.69016e-81	1.5933e-80
Tmu007629	Aspartate aminotransferase	34.212	190.584	-2.47785	0	0
Tmu004126	conserved hypothetical protein	3.90916	21.8687	-2.48394	5.97424e-77	2.51759e-76
Tmu000420	secreted frizzled protein 5	4.51639	25.3533	-2.48893	3.25945e-203	2.41155e-202
Tmu003263	tyrosine protein kinase Src42A	3.34314	18.9913	-2.50606	1.82881e-159	1.17565e-158
Tmu000581	EF-hand domain-containing family member B	1.77779	10.1178	-2.50874	9.57239e-56	3.48751e-55
Tmu001825	Zinc carboxypeptidase family protein	3.62791	20.7244	-2.51412	6.58168e-129	3.68892e-128
Tmu009979	Pleckstrin domain containing protein family B	10.1013	57.8117	-2.51682	0	0
Tmu005629	cGMP dependent protein kinase	15.1896	87.0082	-2.51807	0	0
Tmu000012	Cyclin-G2	21.6455	124.358	-2.52236	0	0
Tmu007157	hypothetical protein EGR_03276	2.25554	12.9965	-2.52658	1.16628e-178	8.02981e-178
Tmu008711	innexin unc 9	14.3644	83.2188	-2.53441	0	0
Tmu000390	cAMP dependent protein kinase regulatory	2.01229	11.6606	-2.53473	7.42373e-33	2.15963e-32
Tmu005915	adam	5.7584	33.389	-2.53563	0	0
Tmu005118	homeobox protein	2.41118	14.0237	-2.54006	9.28281e-51	3.23591e-50
Tmu004817	filamin	39.0375	227.397	-2.54228	0	0
Tmu000943	centrosomal protein of 19 kDa	1.92428	11.2231	-2.54408	4.30231e-23	1.09129e-22
Tmu000801	caspase	7.9249	46.4692	-2.55181	3.59347e-205	2.6739e-204
Tmu010869	excitatory amino acid transporter 2	41.1305	241.191	-2.5519	0	0
Tmu005048	glutamine synthetase	37.6829	221.002	-2.55208	0	0
Tmu000685	transcription factor sum	3.53291	20.8955	-2.56426	2.04282e-185	1.43461e-184
Tmu004203	abhydrolase domain containing protein	3.55972	21.1442	-2.57043	8.15359e-137	4.75242e-136
Tmu001316	hypothetical protein EGR_07508	5.94907	35.6045	-2.58132	5.49947e-75	2.29224e-74
Tmu007711	guanylate kinase	16.1215	96.8088	-2.58615	0	0
Tmu009116	WD repeat containing protein 65	2.23738	13.475	-2.5904	9.82339e-230	7.87326e-229
Tmu008649	expressed conserved protein	6.50998	39.2089	-2.59046	4.92829e-88	2.22475e-87
Tmu010139	Galectin-3-binding protein A	4.66865	28.1601	-2.59258	1.61168e-213	1.2317e-212
Tmu008560	pyrroline 5 carboxylate reductase	12.3699	74.9009	-2.59815	9.6026e-306	9.35911e-305
Tmu002954	Tubulin beta 2C chain	45.0974	273.34	-2.59958	0	0
Tmu000911	conserved hypothetical protein	5.80727	35.239	-2.60124	4.58525e-159	2.94326e-158
Tmu003860	cj cadherin	1.73874	10.5512	-2.60129	9.16514e-109	4.65131e-108
Tmu010130	rhophilin 2	4.89792	29.7881	-2.60449	3.40644e-301	3.26858e-300
Tmu010423	hypothetical protein EgrG_000649800	2.87722	17.5063	-2.60513	1.7234e-94	8.10659e-94
Tmu010205	cAMP specific 3',5' cyclic phosphodiesterase	8.47727	51.8479	-2.61261	0	0
Tmu000408	TSP6	186.296	1139.83	-2.61315	0	0
Tmu001335	seipin	6.23397	38.3074	-2.6194	3.02588e-127	1.67858e-126
Tmu010104	BTB/POZ domain-containing protein 6	4.75939	29.345	-2.62427	0	0
Tmu002237	hypothetical protein EGR_01452	2.87003	17.8189	-2.63427	2.12631e-49	7.33147e-49
Tmu000060	Succinate dehydrogenase cytochrome b560 subunit	110.106	685.204	-2.63764	0	0
Tmu010143	dynein light chain	11.6487	72.7453	-2.64269	6.96244e-101	3.39295e-100
Tmu001117	protein quiver	7.68295	48.0063	-2.64349	7.19444e-65	2.79433e-64
Tmu002329	peripheral plasma membrane protein CASK	2.07135	12.9577	-2.64517	7.22832e-175	4.89116e-174
Tmu010200	transcription factor LCR F1	13.9091	87.1305	-2.64715	0	0
Tmu000748	Dynein light chain 1, cytoplasmic	155.741	975.734	-2.64734	0	0
Tmu002049	glycogen phosphorylase	28.0483	175.82	-2.64811	0	0
Tmu007643	laminin	3.21732	20.1946	-2.65004	0	0
Tmu010504	hypothetical protein EGR_06866	349.465	2193.86	-2.65025	0	0
Tmu006893	hypothetical protein EGR_05444	1.8459	11.6074	-2.65265	5.34016e-26	1.41706e-25
Tmu008947	Peptidyl-glycine alpha-amidating monooxygenase A	6.96	43.9644	-2.65918	0	0
Tmu003835	expressed conserved protein	2.69374	17.0196	-2.65951	8.37777e-110	4.27678e-109
Tmu005830	expressed conserved protein	6.93768	44.073	-2.66737	0	0
Tmu000188	Unknown	2.21838	14.101	-2.66822	2.67685e-26	7.13973e-26
Tmu008753	gyceraldehyde-3-phosphate dehydrogenase	374.397	2392.71	-2.676	0	0
Tmu002944	p53 transcription factor DNA binding	2.39315	15.2952	-2.6761	1.9596e-111	1.00868e-110
Tmu007003	protein kinase	2.29413	14.6941	-2.67922	1.2398e-176	8.45091e-176
Tmu000374	expressed protein	9.43728	60.7361	-2.68611	1.19197e-95	5.63744e-95
Tmu000112	Unknown	4.12871	26.8994	-2.70381	3.48674e-98	1.67096e-97
Tmu002903	coiled coil domain containing protein 147	8.87099	57.8279	-2.7046	0	0
Tmu006480	hypothetical protein EGR_09892	33.4578	218.209	-2.7053	0	0
Tmu001739	WD repeat-containing protein 47	5.50407	35.9509	-2.70746	0	0
Tmu005989	Dual specificity protein phosphatase	8.9541	58.6161	-2.71068	3.7101e-203	2.7434e-202
Tmu004699	Dual specificity protein phosphatase	3.0347	19.8978	-2.71298	8.23545e-238	6.75047e-237
Tmu006104	epidermal growth factor receptor	5.98911	39.3768	-2.71693	0	0
Tmu009616	SWI/SNF-related matrix-associated actin-dependent regulator of chromatin subfamily A containing DEAD/H box 1	2.77541	18.3628	-2.72601	1.71819e-81	7.43843e-81
Tmu005062	oncosphere protein Tso22c	278.533	1846	-2.72848	0	0
Tmu010599	ATP synthase subunit O	22.2894	147.896	-2.73015	0	0
Tmu006035	conserved hypothetical protein	1.9879	13.2563	-2.73736	1.7465e-52	6.16925e-52
Tmu007004	nedd8 conjugating enzyme ubc12	2.81519	18.8334	-2.74199	1.18181e-188	8.39019e-188
Tmu008950	expressed protein	5.34523	36.2035	-2.75981	2.37673e-56	8.69082e-56
Tmu012389	expressed protein	3.18315	21.6247	-2.76415	8.06804e-54	2.8876e-53
Tmu002868	expressed conserved protein	4.32782	29.4625	-2.76717	3.33354e-61	1.26561e-60
Tmu000620	imidazolonepropionase	3.54035	24.1357	-2.7692	2.46043e-157	1.5708e-156
Tmu007695	protein phosphatase 1b	37.4224	255.575	-2.77177	0	0
Tmu012179	Unknown	2.123	14.499	-2.77178	3.6542e-88	1.65247e-87
Tmu000669	Major facilitator superfamily general substrate transporter	3.94505	26.9427	-2.77178	2.07752e-88	9.41771e-88
Tmu000328	lysosome membrane protein 2	4.94981	34.1677	-2.78719	4.97848e-191	3.55582e-190
Tmu001064	pdz domain containing protein	19.6438	136.181	-2.79338	0	0
Tmu002883	hypothetical protein EGR_02048	28.4012	197.841	-2.80032	0	0
Tmu000469	hypothetical protein EGR_02962	3.1298	21.8067	-2.80063	3.41017e-182	2.38071e-181
Tmu009246	zinc finger protein 236	2.68265	18.7003	-2.80133	0	0
Tmu009124	hypothetical protein EgrG_000886200	1.54354	10.7812	-2.8042	3.29946e-136	1.91454e-135
Tmu012569	Unknown	9.35416	65.3674	-2.80489	9.90841e-176	6.72922e-175
Tmu003244	expressed conserved protein	179.829	1256.78	-2.80503	0	0
Tmu012803	Unknown	4.77674	33.6112	-2.81484	4.14577e-109	2.10892e-108
Tmu007894	DNA-(apurinic or apyrimidinic site) lyase	5.17413	36.6497	-2.82441	2.78526e-193	2.00588e-192
Tmu010542	intraflagellar transport protein 46	4.18323	29.6449	-2.82509	1.34069e-172	9.01098e-172
Tmu008979	hypothetical protein EGR_00474	9.79687	69.5711	-2.8281	0	0
Tmu003461	hypothetical protein EgrG_000867800	1.6363	11.6214	-2.82827	1.3851e-53	4.94646e-53
Tmu001482	leucine rich repeat containing protein 6	2.56315	18.3172	-2.83721	1.17764e-76	4.95622e-76
Tmu003356	protein of unknown function DUF714	12.5049	89.4016	-2.83781	0	0
Tmu009740	WD repeat-containing protein 49	3.72668	26.7103	-2.84143	8.52166e-231	6.85532e-230
Tmu011163	Unknown	10.6531	76.3909	-2.84213	1.92773e-135	1.1151e-134
Tmu009971	hypothetical protein EGR_06328	4.95818	35.5852	-2.84339	1.02103e-186	7.20937e-186
Tmu000985	TBC1 domain family 0	6.14369	44.1396	-2.8449	0	0
Tmu005567	Aldehyde dehydrogenase family 1 member A3	7.52794	54.1105	-2.84558	0	0
Tmu006943	hypothetical protein EGR_10089	20.7006	149.038	-2.84794	7.00582e-174	4.72339e-173
Tmu007144	rho GTPase activating protein 44	1.80952	13.0845	-2.85418	5.45306e-211	4.14305e-210
Tmu004481	tyrosine kinase	8.40021	61.0276	-2.86096	0	0
Tmu001171	hypothetical protein EGR_00264	4.29288	31.2537	-2.86401	0	0
Tmu009231	carbonyl reductase 1	36.3387	265.52	-2.86924	0	0
Tmu011613	Unknown	2.32056	16.9935	-2.87244	5.12084e-123	2.78952e-122
Tmu006108	GAS2 protein 3	4.73885	34.8702	-2.87939	0	0
Tmu004277	hypothetical protein EgrG_000933500	2.40589	17.7311	-2.88164	3.17849e-248	2.69549e-247
Tmu010667	expressed protein	28.8643	213.299	-2.88552	1.73383e-236	1.41495e-235
Tmu008211	histone H2B	7.28895	54.0845	-2.89143	2.11981e-102	1.04281e-101
Tmu008656	Spectrin beta chain	3.49963	26.0799	-2.89766	0	0
Tmu008209	histone H2B	6.22228	46.5421	-2.90302	6.11323e-88	2.75679e-87
Tmu008242	Unknown	9.11119	68.3844	-2.90796	8.36881e-193	6.01702e-192
Tmu008208	histone H2B	5.86672	44.1506	-2.91181	2.97588e-83	1.30353e-82
Tmu005109	syndecan	2.82983	21.2962	-2.91181	6.42246e-144	3.87375e-143
Tmu001058	Acyl-CoA-binding protein	508.561	3827.23	-2.91181	0	0
Tmu005000	tetraspanin	36.4177	274.218	-2.91261	0	0
Tmu005599	hypothetical protein EGR_09850	5.68894	42.8629	-2.9135	3.67178e-113	1.91581e-112
Tmu001589	otopetrin	4.27331	32.2475	-2.91576	0	0
Tmu002226	Neurogenic locus protein delta	10.0243	75.9385	-2.92133	0	0
Tmu001900	expressed protein	51.3396	388.991	-2.92159	0	0
Tmu000500	neuronal calcium sensor	10.6442	80.6916	-2.92235	7.63675e-286	7.07679e-285
Tmu004476	Neuronal calcium sensor 2	9.80627	74.4131	-2.92378	1.69429e-318	1.7011e-317
Tmu008122	histone H2B	5.73209	43.7166	-2.93105	2.45183e-73	1.00964e-72
Tmu002386	CD9 antigen	13.8593	105.7	-2.93105	0	0
Tmu011495	Unknown	1.66605	12.7143	-2.93195	1.6028e-30	4.52982e-30
Tmu002520	Desert hedgehog protein	13.8084	105.579	-2.9347	0	0
Tmu001852	hypothetical protein EGR_01090	11.0058	84.3649	-2.93838	5.10628e-241	4.23903e-240
Tmu012154	histone H2B	6.0445	46.3581	-2.93913	2.87366e-102	1.41259e-101
Tmu004652	poly adp ribose polymerase 2	2.66567	20.4722	-2.9411	1.90794e-177	1.30531e-176
Tmu009183	peptidyl prolyl cis trans isomerase	66.0593	507.925	-2.94278	0	0
Tmu004210	expressed protein	279.982	2162.45	-2.94926	0	0
Tmu004247	expressed conserved protein	16.3696	126.978	-2.95549	0	0
Tmu007005	NEDD8-conjugating enzyme Ubc12	3.40782	26.4473	-2.9562	2.27021e-45	7.53759e-45
Tmu008304	Protein bicaudal D	36.5382	283.9	-2.95791	0	0
Tmu003482	hypothetical protein EGR_01709	2.88808	22.4564	-2.95894	4.1202e-148	2.52856e-147
Tmu008435	monoacylglycerol lipase abhd12	3.28003	25.6098	-2.96492	3.96206e-139	2.33659e-138
Tmu003532	S adenosyl L methionine dependent	54.8452	429.253	-2.96839	0	0
Tmu005463	neutral sphingomyelinase	14.0895	110.453	-2.97074	0	0
Tmu004095	inhibitor of apoptosis protein	218.011	1711.66	-2.97292	0	0
Tmu009764	4-hydroxybutyrate coenzyme A transferase	5.3981	42.4615	-2.97563	0	0
Tmu001603	phd finger protein 10	5.53933	43.6657	-2.97872	0	0
Tmu009190	Unknown	1.57599	12.4348	-2.98005	1.06633e-36	3.23988e-36
Tmu002412	Catenin alpha-1	3.24806	25.7235	-2.98544	0	0
Tmu002881	hypothetical protein EGR_02046	1.69604	13.476	-2.99015	4.60718e-88	2.08124e-87
Tmu003258	titin	33.2953	264.676	-2.99084	0	0
Tmu002211	Cell division control protein	1.47181	11.7487	-2.99684	3.05497e-29	8.49898e-29
Tmu005905	Niemann Pick C1 protein	8.06769	64.4327	-2.99757	0	0
Tmu011742	excitatory amino acid transporter 2	15.0049	120.047	-3.00009	0	0
Tmu001032	expressed conserved protein	31.2515	251.344	-3.00767	0	0
Tmu003769	tetraspanin	1.27133	10.2612	-3.01279	1.1699e-43	3.82471e-43
Tmu001422	proto-oncogene tyrosine-protein kinase receptor ret precursor	118.601	959.678	-3.01643	0	0
Tmu003255	solute carrier family 13	3.91535	31.7239	-3.01836	0	0
Tmu005218	expressed protein, partial	3.4867	28.3882	-3.02536	0	0
Tmu005689	Homeobox protein Nkx-6.1	2.33797	19.0694	-3.02793	7.39212e-55	2.67368e-54
Tmu000818	beta 1,3 galactosyl O glycosyl glycoprotein	6.76077	55.2016	-3.02945	0	0
Tmu002005	synaptotagmin 15	1.37025	11.225	-3.0342	3.53786e-74	1.46662e-73
Tmu007008	protein kinase	1.36486	11.2084	-3.03776	3.44018e-143	2.06729e-142
Tmu008054	Fructose-1,6-bisphosphatase	11.4753	94.4008	-3.04027	0	0
Tmu002290	WIF domain	2.16606	17.8242	-3.04069	3.24837e-76	1.36402e-75
Tmu001928	RNA binding protein Nova 1	2.03619	16.7643	-3.04145	1.33501e-210	1.01311e-209
Tmu003661	irregular chiasm C roughest protein	1.69795	14.0084	-3.04443	9.66499e-219	7.48763e-218
Tmu002381	hypothetical protein EGR_01383	1.24415	10.2993	-3.04931	4.36564e-110	2.23301e-109
Tmu004311	Spondin-1	36.4373	301.819	-3.0502	0	0
Tmu005130	colorectal mutant cancer protein	2.35221	19.4945	-3.05098	1.45305e-319	1.46114e-318
Tmu004898	inosine triphosphate pyrophosphatase, partial	13.1337	109.493	-3.05949	0	0
Tmu006081	Kelch repeat type 1	4.67673	39.3033	-3.07108	2.78191e-238	2.28751e-237
Tmu006085	kelch ECH associated protein 1	1.96726	16.5985	-3.07679	3.43224e-79	1.46586e-78
Tmu012721	Unknown	7.77488	65.8702	-3.08273	7.11318e-196	5.16859e-195
Tmu008766	serine:threonine protein phosphatase 2A 56 kDa	2.89289	24.5201	-3.08338	1.81805e-239	1.50064e-238
Tmu005935	cell polarity protein	17.5841	149.09	-3.08384	0	0
Tmu007707	potassium:sodium hyperpolarization activated	2.77817	23.6782	-3.09135	5.0162e-300	4.799e-299
Tmu001342	hypothetical protein HmN_000457300	5.0502	43.0994	-3.09326	0	0
Tmu007749	hypothetical protein EGR_10089	17.4935	149.943	-3.09952	3.78282e-193	2.72129e-192
Tmu006438	serine incorporator 5	3.48979	30.0799	-3.10759	2.25475e-299	2.1492e-298
Tmu007488	Kelch-like protein	1.99799	17.2288	-3.1082	6.97815e-65	2.71113e-64
Tmu011478	Unknown	1.6984	14.7186	-3.11539	2.06839e-73	8.52824e-73
Tmu005690	nk 6 homeobox protein	1.63491	14.2213	-3.12077	9.64453e-103	4.75529e-102
Tmu007287	expressed conserved protein	4.71785	41.1474	-3.1246	6.73944e-204	4.9948e-203
Tmu001815	serine:threonine protein kinase PAK 3	3.40747	29.8179	-3.12941	0	0
Tmu010001	ryanodine receptor 44f	6.80269	59.6065	-3.13129	0	0
Tmu008938	cyclic AMP responsive element binding protein	6.93011	60.9193	-3.13595	0	0
Tmu001205	Calumenin-B	37.8704	333.198	-3.13724	0	0
Tmu007312	aminoacylase 1	1.99697	17.7711	-3.15365	7.90215e-136	4.57712e-135
Tmu001495	lisH domain containing protein FOPNL	1.46757	13.06	-3.15365	8.59786e-35	2.55907e-34
Tmu004707	Actin	138.973	1237.65	-3.15473	0	0
Tmu000866	T24	516.962	4613.18	-3.15763	0	0
Tmu007717	glycoprotein 3 alpha L fucosyltransferase	4.05365	36.3335	-3.16401	4.24455e-247	3.58784e-246
Tmu008812	integrin alpha ps	1.72381	15.4922	-3.16787	0	0
Tmu001913	SLIT and NTRK protein 5	7.39351	66.9542	-3.17884	0	0
Tmu011199	Unknown	2.47191	22.4304	-3.18176	9.03586e-219	7.00441e-218
Tmu007436	synaptic ras gtpase activating protein syngap	5.62545	51.2856	-3.18851	0	0
Tmu005217	expressed conserved protein	7.99234	73.0564	-3.19232	0	0
Tmu006879	coiled coil domain containing protein 151	1.69136	15.5015	-3.19615	6.33101e-112	3.27438e-111
Tmu005708	hexokinase	57.7304	529.642	-3.19761	0	0
Tmu007304	Forkhead box protein L1	4.59083	42.1916	-3.20013	1.99947e-206	1.49724e-205
Tmu012736	Unknown	6.95764	64.0246	-3.20196	3.48801e-118	1.86104e-117
Tmu009024	IQ motif and SEC7 domain containing protein 1	4.91212	45.2309	-3.20289	0	0
Tmu007320	Fatty-acid amide hydrolase	11.1815	103.106	-3.20494	0	0
Tmu004924	annexin	59.0844	549.147	-3.21634	0	0
Tmu004324	actin cytoplasmic	1.45358	13.6025	-3.22619	1.55106e-87	6.9752e-87
Tmu009189	segment polarity protein dishevelled	3.27487	30.7655	-3.2318	0	0
Tmu011053	Unknown	7.6534	72.0298	-3.23442	1.85916e-226	1.48003e-225
Tmu005242	basement membrane specific heparan sulfate	2.73371	25.7847	-3.23758	0	0
Tmu002210	Glutamate receptor, ionotropic kainate 3	3.0983	29.255	-3.23913	0	0
Tmu012314	Unknown	4.88515	46.4579	-3.24945	1.80485e-80	7.76186e-80
Tmu000670	Major facilitator superfamily general substrate transporter	1.57802	15.0459	-3.25318	1.49474e-58	5.56596e-58
Tmu006333	Anoctamin-1	7.69265	73.5441	-3.25706	0	0
Tmu000299	Calcium-transporting ATPase sarcoplasmic/endoplasmic reticulum type	29.7519	284.746	-3.25862	0	0
Tmu001303	Discoidin domain-containing receptor	2.51148	24.0927	-3.26199	0	0
Tmu011125	Unknown	3.48129	33.4342	-3.26363	5.22671e-130	2.94473e-129
Tmu002679	Synapsin-3	2.96278	28.4603	-3.26393	0	0
Tmu008661	unnamed protein product	2.21838	21.3155	-3.26432	1.58912e-25	4.18441e-25
Tmu009443	ectonucleotide	2.17252	20.9167	-3.26721	2.9698e-175	2.01166e-174
Tmu000317	Slit 3 protein	4.75503	45.8047	-3.26797	0	0
Tmu005603	aldo keto reductase family 1, member B4	4.35358	41.978	-3.26936	2.9105e-180	2.01778e-179
Tmu007058	hypothetical protein EGR_03615	1.40664	13.6292	-3.27638	8.52605e-45	2.81572e-44
Tmu000703	expressed conserved protein	1.12138	10.8785	-3.27813	2.10422e-64	8.15575e-64
Tmu003904	Alpha-tocopherol transfer protein-like protein	9.87829	96.1373	-3.28276	0	0
Tmu007842	EGF region	4.00379	39.0398	-3.28551	0	0
Tmu001323	peptidase inhibitor 16	27.4738	269.537	-3.29435	0	0
Tmu005112	expressed conserved protein	4.15065	40.7499	-3.29539	1.991e-207	1.49867e-206
Tmu006715	Tctex1 domain-containing protein	2.33692	22.9726	-3.29723	2.59319e-55	9.41083e-55
Tmu000275	Myophilin	223.852	2203.42	-3.29913	0	0
Tmu000153	expressed conserved protein	6.47578	63.7967	-3.30036	0	0
Tmu004520	PDZ and LIM domain protein	10.6468	105	-3.3019	0	0
Tmu008807	multidrug resistance protein 1	2.55701	25.3643	-3.31027	4.51769e-124	2.46613e-123
Tmu010916	oxalate:formate antiporter	14.4937	144.281	-3.31538	0	0
Tmu012431	Unknown	1.6984	16.9155	-3.3161	1.30048e-83	5.70613e-83
Tmu008210	histone H2B	4.80004	47.8298	-3.31679	5.6355e-100	2.73298e-99
Tmu001053	Kazal-type serine protease inhibitor domain-containing protein	25.3529	257.425	-3.34393	0	0
Tmu009937	arginyl tRNA protein transferase 1	16.7662	170.412	-3.3454	0	0
Tmu006570	coiled coil domain containing protein 40	1.04779	10.7008	-3.3523	1.34687e-188	9.55679e-188
Tmu002950	Collagen alpha 1(V) chain	5.6701	57.9582	-3.35357	0	0
Tmu005119	Dual specificity protein phosphatase 10	8.4306	86.2831	-3.35537	1.63784e-274	1.47769e-273
Tmu003550	putative beta-D-xylosidase 2	4.94702	50.7001	-3.35736	0	0
Tmu001440	Ankyrin-2	9.7475	100.412	-3.36476	0	0
Tmu008761	egf domain protein	5.82155	60.169	-3.36955	0	0
Tmu000171	hypothetical protein EGR_00967	5.32411	55.0923	-3.37124	2.38985e-118	1.27721e-117
Tmu001379	expressed conserved protein	7.62798	79.1951	-3.37604	3.73275e-173	2.51144e-172
Tmu008595	tektin 1	1.91186	19.907	-3.38023	1.7555e-74	7.28439e-74
Tmu010836	Prefoldin	23.3749	243.641	-3.38172	0	0
Tmu002289	cyclic nucleotide gated cation channel	1.48993	15.5533	-3.3839	5.62678e-150	3.48775e-149
Tmu003339	Fatty aldehyde dehydrogenase	2.18669	22.8679	-3.3865	8.5273e-193	6.12758e-192
Tmu008720	RIB43A domain with coiled coils 1	2.01405	21.079	-3.38763	1.66793e-149	1.02993e-148
Tmu000621	Tubulin polyglutamylase ttll6	1.83195	19.1805	-3.38819	0	0
Tmu006084	Kelch repeat type 1	2.54699	26.7412	-3.3922	9.7901e-180	6.7764e-179
Tmu008087	hypothetical protein HmN_000654600	1.05308	11.0892	-3.39647	3.15352e-78	1.3376e-77
Tmu000963	universal stress protein	2.62402	27.7991	-3.40519	5.63565e-91	2.58722e-90
Tmu006878	Coiled-coil domain-containing protein	0.961181	10.1947	-3.40687	5.32194e-35	1.58548e-34
Tmu003112	Four and a half LIM domains-containing protein	2.59437	27.6128	-3.41188	1.81941e-58	6.76525e-58
Tmu005117	adamTS protein 3	7.71977	82.7012	-3.42128	0	0
Tmu001917	Na+ channel, amiloride sensitive	1.09969	11.8169	-3.42568	3.6115e-116	1.90579e-115
Tmu010588	Myosin heavy chain, striated muscle	150.586	1625.93	-3.43261	0	0
Tmu003381	phosphoacetylglucosamine mutase	1.86101	20.2544	-3.44408	2.71936e-247	2.30013e-246
Tmu005873	Plasminogen	17.6303	192.649	-3.44985	0	0
Tmu006082	Kelch repeat type 1	2.29851	25.1342	-3.45088	1.73816e-178	1.19546e-177
Tmu004473	hypothetical protein EGR_04854	14.3697	157.421	-3.45353	0	0
Tmu010194	hypothetical protein EGR_05386	0.911119	10.0172	-3.4587	1.61558e-50	5.61519e-50
Tmu000459	conserved hypothetical protein	2.03844	22.4354	-3.46024	1.70094e-125	9.35195e-125
Tmu001465	Multiple PDZ domain protein	1.62113	17.8997	-3.46486	0	0
Tmu006496	N acetylgalactosamine kinase	1.23865	13.7045	-3.46781	7.87129e-116	4.152e-115
Tmu007710	lysosomal protective protein	13.9576	154.714	-3.47048	0	0
Tmu002116	expressed protein	1.88507	20.9106	-3.47154	6.3279e-128	3.51785e-127
Tmu007047	ank repeat containing	5.19185	57.6424	-3.47281	0	0
Tmu002037	calcium-binding protein	20.8576	231.842	-3.4745	0	0
Tmu003779	Beta tubulin, autoregulation binding site	1.09334	12.2187	-3.48228	3.7104e-45	1.22848e-44
Tmu002692	BTB/POZ domain-containing protein KCTD16	2.42965	27.1719	-3.48329	1.39287e-124	7.60982e-124
Tmu006641	kinesin protein KIF1B	1.23865	13.8688	-3.485	0	0
Tmu001886	junctophilin 1	20.8759	235.367	-3.495	0	0
Tmu004326	myosin vi	2.25432	25.5537	-3.50277	0	0
Tmu010186	hypothetical protein EgrG_000641300	2.94362	33.5056	-3.50874	1.77495e-128	9.9013e-128
Tmu005783	Unknown	1.36668	15.5562	-3.50874	8.81985e-58	3.26089e-57
Tmu002062	expressed conserved protein	2.97389	33.8503	-3.50875	6.94158e-93	3.22896e-92
Tmu006335	GPI inositol deacylase	1.46209	16.6645	-3.51067	0	0
Tmu005224	Integrin alpha-5	6.37508	72.9914	-3.51721	0	0
Tmu009642	SWI/SNF-related matrix-associated actin-dependent regulator of chromatin subfamily A containing DEAD/H box 1	1.58894	18.2427	-3.52118	8.67383e-112	4.47895e-111
Tmu009391	Zinc finger, RING type	2.89627	33.2664	-3.5218	3.40965e-97	1.62741e-96
Tmu009770	myosin regulatory light chain	267.055	3071.64	-3.5238	0	0
Tmu012748	histone H2B	4.08893	47.4619	-3.53697	7.70406e-126	4.24835e-125
Tmu005283	RNA recognition motif RNP 1	5.42776	63.0712	-3.53855	0	0
Tmu002887	steroid dehydrogenase	2.36399	27.5195	-3.54116	7.80746e-87	3.48692e-86
Tmu005037	hypothetical protein EGR_02106	3.22775	37.5865	-3.54161	0	0
Tmu003011	protocadherin 1	0.980577	11.5165	-3.55393	1.73964e-301	1.67047e-300
Tmu010515	bone morphogenetic protein antagonist noggin	1.67803	19.7513	-3.55711	3.56337e-189	2.53256e-188
Tmu008736	neurogenic locus notch protein 2	3.77522	44.4426	-3.55731	0	0
Tmu010920	major facilitator superfamily protein	0.927217	10.9538	-3.56238	1.32804e-66	5.2174e-66
Tmu001922	ankyrin repeat domain containing protein 6	1.52729	18.1369	-3.56988	9.33373e-313	9.27803e-312
Tmu009755	discoidin domain receptor	5.94716	70.7838	-3.57315	0	0
Tmu010182	alpha 2 macroglobulin	0.926562	11.0451	-3.57538	3.96934e-140	2.34941e-139
Tmu011429	Unknown	11.8199	141.267	-3.57913	1.18613e-311	1.17188e-310
Tmu002918	Leucine-rich repeat-containing protein	1.8295	21.906	-3.5818	1.26444e-120	6.82495e-120
Tmu003282	pyridoxal kinase	5.22671	62.5835	-3.58181	6.21067e-295	5.85127e-294
Tmu011071	Unknown	3.28003	39.3147	-3.58329	1.56201e-83	6.85133e-83
Tmu002596	UDP glucose:glycoprotein glucosyltransferase	1.07622	12.9081	-3.58423	5.68157e-109	2.88791e-108
Tmu007937	histone H2B	4.44448	53.3486	-3.58536	1.98594e-132	1.13015e-131
Tmu012006	hypothetical protein EGR_02443	1.71505	20.6307	-3.58847	1.13021e-41	3.6247e-41
Tmu006160	hypothetical protein EGR_09696	5.89809	71.1279	-3.5921	0	0
Tmu001719	Unknown	7.97845	96.3184	-3.59363	1.08948e-152	6.81161e-152
Tmu008710	innexin	3.32231	40.1914	-3.59663	0	0
Tmu009641	SWI/SNF-related matrix-associated actin-dependent regulator of chromatin subfamily A containing DEAD/H box 1	1.39279	16.8623	-3.59775	2.70866e-53	9.65456e-53
Tmu009444	zinc finger protein, partial	2.04091	24.739	-3.5995	4.05143e-77	1.70952e-76
Tmu000134	hypothetical protein EgrG_000990300	0.922097	11.1773	-3.59951	5.9529e-47	2.00883e-46
Tmu003918	lisH domain containing protein ARMC9	1.06734	12.9703	-3.60312	9.58993e-206	7.15637e-205
Tmu002400	myosin essential light chain	322.498	3935.07	-3.60903	0	0
Tmu007845	hypothetical protein EGR_03870	17.8546	217.968	-3.60975	0	0
Tmu007631	putative peroxidase	1.82659	22.3572	-3.61351	2.82408e-182	1.97261e-181
Tmu010360	histone H2B	1.06668	13.0612	-3.61409	4.56103e-26	1.21229e-25
Tmu002417	hypothetical protein EgrG_000838000	3.99597	49.0447	-3.61748	3.60486e-187	2.5495e-186
Tmu000449	hypothetical protein EGR_02984	2.31612	28.8303	-3.6378	1.16347e-201	8.56418e-201
Tmu005280	retinaldehyde binding protein	5.77196	72.1313	-3.64349	2.18929e-299	2.08835e-298
Tmu009969	Zinc transporter ZIP10	6.39539	80.0867	-3.64646	0	0
Tmu010467	Apoptosis regulator BAX	3.7027	46.411	-3.64782	0	0
Tmu001479	neuronal acetylcholine receptor subunit alpha 4	0.904836	11.5477	-3.67381	3.61832e-51	1.26539e-50
Tmu012436	protein AHNAK2	29.2773	373.726	-3.67413	0	0
Tmu000668	Major facilitator superfamily general substrate transporter	6.01964	76.9364	-3.67592	0	0
Tmu001915	hypothetical protein EgrG_000485200	1.02538	13.1519	-3.68104	1.36085e-242	1.13407e-241
Tmu009501	Unknown	1.10439	14.1706	-3.68158	8.94871e-30	2.50726e-29
Tmu000437	hypothetical protein EGR_02995	4.06624	52.3715	-3.68701	0	0
Tmu011656	neutral amino acid transporter A	0.918074	11.8749	-3.69316	7.78629e-126	4.29187e-125
Tmu009756	stem cell tumor	1.21483	15.7406	-3.69566	1.63844e-149	1.0122e-148
Tmu005219	hypothetical protein EGR_09161	4.28298	56.039	-3.70974	0	0
Tmu003505	suppressor of fused	2.96088	38.7751	-3.71103	0	0
Tmu012801	Unknown	1.2738	16.6958	-3.71227	1.76435e-92	8.18658e-92
Tmu000816	ectonucleotide pyrophosphatase:phosphodiesterase	15.2054	199.649	-3.71481	0	0
Tmu005628	Unknown	1.44404	18.9983	-3.71769	1.75909e-54	6.34659e-54
[truncated: 680 more rows]

## Sheet: Onc vs. Cyst
The differentially expressed genes between oncosphere (Onc) and cyst wall (Cyst).
Gene ID	Annotation	FPKM		Onc vs. Cyst
		Onc	Cyst	Log2(Fold_change)	P-value	FDR
Tmu008198	Collagen alpha-3(VI) chain	7698.61	0.342939	14.4544	0	0
Tmu005437	oncosphere protein Tm18	39455.5	2.47472	13.9607	0	0
Tmu005799	Unknown	8008.62	0.658739	13.5696	0	0
Tmu005436	oncosphere protein Tm18	39596.2	3.50586	13.4633	0	0
Tmu007269	Unknown	26230.9	2.52434	13.3431	0	0
Tmu011052	Unknown	2241.83	0.221171	13.3072	0	0
Tmu007933	Unknown	22647.9	2.26086	13.2902	0	0
Tmu005434	oncosphere protein Tm18	4639.12	0.467167	13.2776	0	0
Tmu003810	45m oncosphere protein	6774.4	0.69631	13.2481	0	0
Tmu005435	oncosphere protein Tm18	39097.5	5.15567	12.8886	0	0
Tmu005253	Unknown	1301.26	0.172438	12.8815	0	0
Tmu012228	oncosphere protein Tm18	38831.1	5.15567	12.8788	0	0
Tmu007899	oncosphere protein Tm16	1988.08	0.265405	12.8709	0	0
Tmu009335	Phosphotidylinositol phosphatase PTPRQ	1078.59	0.155195	12.7628	0	0
Tmu003811	oncosphere protein Tso31b	1953.76	0.299231	12.6727	0	0
Tmu005251	Unknown	723.562	0.124071	12.5097	0	0
Tmu005255	Unknown	386.138	0.0820473	12.2004	0	0
Tmu009913	Unknown	494.995	0.136868	11.8204	0	0
Tmu011064	oncosphere protein Tm16	978.15	0.292073	11.7095	0	0
Tmu005293	Unknown	739.268	0.234781	11.6206	0	0
Tmu006140	Deoxyribodipyrimidine photo-lyase	1438.62	0.516065	11.4448	0	0
Tmu006520	hypothetical protein	772.511	0.328189	11.2008	0	0
Tmu003790	expressed protein	540.095	0.229486	11.2006	0	0
Tmu010967	Transient receptor potential cation channel subfamily M member	82.6525	0.0371309	11.1202	0	0
Tmu008261	EMY162 protein	1143.64	0.538616	11.0521	0	0
Tmu006090	Textilinin-1	588.739	0.290682	10.984	0	0
Tmu009366	succinate dehydrogenase (ubiquinone) iron sulfur	785.275	0.431401	10.83	0	0
Tmu005553	growth factor independence	192.251	0.117617	10.6747	0	0
Tmu004610	Unknown	1159.48	0.753619	10.5874	0	0
Tmu012421	hypothetical protein Y032_0068g222	442.581	0.311445	10.4727	0	0
Tmu006141	Deoxyribodipyrimidine photo-lyase	924.747	0.884684	10.0297	0	0
Tmu000114	Coactosin-like protein	1950.8	1.94819	9.96772	0	0
Tmu001207	expressed conserved protein	7154.42	7.3546	9.92597	0	0
Tmu003568	gelsolin	197.727	0.242235	9.67289	0	0
Tmu009010	Multidrug resistance protein	63.8908	0.0795524	9.64949	0	0
Tmu002977	RPE-spondin	1378.68	1.95063	9.46513	0	0
Tmu009600	Unknown	211.526	0.30675	9.42956	0	0
Tmu011193	Unknown	430.212	0.628722	9.41841	0	0
Tmu009586	Unknown	173.96	0.255055	9.41373	0	0
Tmu007013	beta 13 n galactosyltransferase	92.0893	0.138734	9.37457	0	0
Tmu010721	Unknown	115.56	0.211955	9.09067	0	0
Tmu009348	Unknown	193.908	0.448847	8.75493	0	0
Tmu006887	conserved hypothetical protein	584.158	1.37691	8.72878	0	0
Tmu000070	Dynein light chain LC6, flagellar outer arm	513.703	1.40869	8.51044	0	0
Tmu002399	expressed conserved protein	164.338	0.469563	8.45113	0	0
Tmu008265	Unknown	17.6454	0.0521439	8.40258	0	0
Tmu002112	zinc finger BED domain containing protein	75.342	0.229486	8.3589	0	0
Tmu010918	oxalate:formate antiporter	266.718	0.9036	8.20541	0	0
Tmu005999	Beta-1,3-galactosyl-O-glycosyl-glycoprotein beta-1,6-N-acetylglucosaminyltransferase	54.6333	0.188988	8.17534	0	0
Tmu001604	adenylate cyclase	114.811	0.443145	8.01727	0	0
Tmu010922	neuropeptides capa receptor	15.4273	0.0646644	7.8983	4.1305e-164	2.30414e-163
Tmu010080	Glutathione S-transferase	909.661	3.8152	7.89743	0	0
Tmu006643	regulator of G protein signaling 3	32.749	0.143294	7.83633	0	0
Tmu002185	hypothetical protein EgrG_000852800	21.4359	0.0949842	7.81813	0	0
Tmu008530	Adenosine 3'-phospho 5'-phosphosulfate transporter	283.237	1.37544	7.68597	0	0
Tmu007014	beta 13 n galactosyltransferase	118.235	0.586954	7.65419	0	0
Tmu004549	Pyridoxine-5'-phosphate oxidase	362.407	1.8313	7.6286	0	0
Tmu006886	hypothetical protein EgrG_000072600	38.8907	0.204843	7.56876	9.49715e-127	4.47054e-126
Tmu001555	hypothetical protein EgrG_000453800	144.436	0.8032	7.49046	0	0
Tmu007015	beta 13 n galactosyltransferase	123.483	0.759587	7.34488	0	0
Tmu009244	PKC activated phosphatase 1 inhibitor	656.888	4.18441	7.29448	0	0
Tmu003169	hemicentin 1	156.103	1.09735	7.15233	0	0
Tmu005405	tyrosine protein kinase Src42A	405.397	2.91498	7.11971	0	0
Tmu000274	calponin	167.01	1.24748	7.06477	0	0
Tmu004994	tetraspanin	191.06	1.5346	6.96002	0	0
Tmu006115	hypothetical protein EgrG_002022600	153.378	1.29879	6.88378	0	0
Tmu002731	RNA pseudouridylate synthase domain-containing protein 2	941.482	7.99876	6.87901	0	0
Tmu006142	Deoxyribodipyrimidine photo-lyase	396.152	3.44228	6.84655	0	0
Tmu004383	conserved hypothetical protein	56.381	0.494945	6.8318	8.5427e-307	7.72888e-306
Tmu007016	beta 13 n galactosyltransferase	125.66	1.10485	6.82953	0	0
Tmu008801	expressed protein	1365.71	12.0205	6.82801	0	0
Tmu006134	glycosyltransferase 1 domain containing protein	505.752	4.53291	6.80185	0	0
Tmu000852	Acetylcholinesterase	29.1142	0.261614	6.79814	0	0
Tmu001614	paired box protein pax 6	138.915	1.26393	6.78014	0	0
Tmu001297	Ecdysone-induced protein 74EF isoform A	168.445	1.53305	6.77973	0	0
Tmu008394	UBiquitin Conjugating enzyme family member	41.3041	0.37681	6.7763	2.12537e-269	1.73121e-268
Tmu010558	Neurocalcin	1147.72	10.5467	6.76584	0	0
Tmu003155	unnamed protein product	1051.07	9.9389	6.72456	0	0
Tmu002254	hypothetical protein EGR_07899	25.546	0.242235	6.72055	0	0
Tmu003801	P53 induced protein	202.313	1.98514	6.6712	0	0
Tmu005653	beta 13 n galactosyltransferase	12.9743	0.135651	6.57961	8.04162e-133	3.88101e-132
Tmu002802	aldehyde reductase	25.7717	0.272514	6.56331	7.80624e-136	3.81847e-135
Tmu006653	putative mannose-6-phosphate isomerase	400.942	4.39009	6.513	0	0
Tmu002844	zinc transporter zip	110.389	1.23946	6.47674	0	0
Tmu003499	universal stress protein	15.8213	0.179539	6.46143	8.27064e-60	2.64726e-59
Tmu008246	hypothetical protein T265_09254	11.8549	0.139051	6.41373	1.21028e-133	5.86498e-133
Tmu004033	Unknown	12.5572	0.151097	6.3769	8.22711e-91	3.18494e-90
Tmu009002	universal stress protein in QAH:OAS	866.274	10.7942	6.3265	0	0
Tmu006125	expressed conserved protein	10.4622	0.131559	6.31333	3.27754e-65	1.09184e-64
Tmu003402	hypothetical protein EGR_01625	37.2578	0.469563	6.31008	1.64974e-209	1.09522e-208
Tmu000642	zinc transporter foi	163.701	2.23329	6.19575	0	0
Tmu001873	leucine rich repeat containing protein 23	25.3336	0.372214	6.08878	1.71743e-132	8.264e-132
Tmu006618	homeobox protein nk 2	19.4145	0.285248	6.08877	2.26108e-93	8.89641e-93
Tmu005169	likely ubiquitin conjugating enzyme Pex4	76.6991	1.15176	6.0573	0	0
Tmu008474	thioredoxin glutathione reductase	1826.5	27.8825	6.03358	0	0
Tmu010204	hypothetical protein EgrG_000643600	27.5624	0.425883	6.0161	5.94432e-133	2.87095e-132
Tmu008628	expressed protein	155.911	2.59433	5.90922	0	0
Tmu004375	3' phosphoadenosine 5' phosphosulfate synthase	69.1912	1.1527	5.9075	0	0
Tmu002520	Desert hedgehog protein	13.8084	0.234331	5.88085	3.75314e-184	2.27535e-183
Tmu003497	Adenylate kinase isoenzyme 5	71.1139	1.22681	5.85715	0	0
Tmu006578	indoleamine 23 dioxygenase 2	46.1471	0.816631	5.82041	0	0
Tmu005180	Unknown	38.4725	0.688457	5.80432	7.22369e-310	6.59988e-309
Tmu002940	Potassium voltage-gated channel subfamily D member 2	12.1714	0.218271	5.80123	6.38611e-218	4.36905e-217
Tmu010928	lactate dehydrogenase A	1340.34	24.1662	5.79346	0	0
Tmu008853	Paxillin	116.593	2.18011	5.74094	0	0
Tmu004350	cGMP-dependent protein kinase	247.487	4.6352	5.73858	0	0
Tmu004543	ADP-ribosylation factor-like protein 4A	13.6434	0.260868	5.70874	1.48629e-82	5.5061e-82
Tmu006617	Ras C3 botulinum toxin substrate 1	212.407	4.43706	5.58108	0	0
Tmu008685	Arginase-2	196.381	4.2065	5.54489	0	0
Tmu005836	phospholipid translocating ATPase	81.1056	1.85966	5.44669	0	0
Tmu008137	Unknown	12.3065	0.283922	5.43778	9.60023e-94	3.78073e-93
Tmu005075	protein tyrosine sulfotransferase	109.639	2.55233	5.4248	0	0
Tmu009617	bifunctional heparan sulfate	64.9126	1.54323	5.39447	0	0
Tmu002179	TGTP1	525.556	12.5383	5.38943	0	0
Tmu010906	epithelial splicing regulatory protein 1	133.187	3.23932	5.36162	0	0
Tmu004170	conserved hypothetical protein	36.3376	0.897694	5.3391	3.75053e-194	2.36424e-193
Tmu000572	RNA-binding protein 38	41.8371	1.09006	5.2623	7.64769e-210	5.08489e-209
Tmu008715	Unknown	27.9631	0.739917	5.24002	1.87634e-117	8.43799e-117
Tmu011939	rho guanine nucleotide exchange factor 16	311.863	8.29973	5.2317	0	0
Tmu001923	protein FAM49B	320.434	8.60865	5.2181	0	0
Tmu010470	hypothetical protein EGR_06274	1050.43	28.221	5.21807	0	0
Tmu012385	glutathione peroxidase	37.9516	1.02717	5.20741	1.91823e-201	1.23619e-200
Tmu004074	Josephin-2	60.929	1.66481	5.1937	6.97611e-300	6.14049e-299
Tmu008559	conserved hypothetical protein	221.054	6.10432	5.17842	0	0
Tmu008994	Tricarboxylate transport protein	69.1368	1.91389	5.17487	0	0
Tmu008599	rho guanine nucleotide exchange factor 16	343.69	9.52336	5.17349	0	0
Tmu006001	Unknown	33.2421	0.924897	5.16757	1.19891e-147	6.21806e-147
Tmu004684	expressed conserved protein	248.754	6.96466	5.15852	0	0
Tmu006089	brain specific homeobox	10.9895	0.313042	5.13363	4.36899e-51	1.30547e-50
Tmu009009	multidrug resistance protein 1	59.8277	1.70921	5.12941	8.01026e-183	4.8158e-182
Tmu005132	sodium dependent phosphate transporter 1	23.6552	0.680779	5.11883	4.21695e-254	3.26499e-253
Tmu003323	GPI anchored surface glycoprotein	40.0321	1.17207	5.09403	0	0
Tmu003923	innexin unc 9	76.2513	2.2365	5.09145	0	0
Tmu008678	Thymosin beta 4	6228.86	184.246	5.07926	0	0
Tmu003205	Pyruvate dehydrogenase E1 component subunit alpha type I	1887.76	56.5244	5.06166	0	0
Tmu005186	protein kinase	11.1737	0.335402	5.05807	1.17845e-52	3.5722e-52
Tmu000381	Kv channel interacting protein 4	20.8936	0.633979	5.04248	2.31631e-215	1.569e-214
Tmu009217	Carbonyl reductase	220.137	6.79456	5.01788	0	0
Tmu007050	hypothetical protein EGR_03628	11.1838	0.349484	5.00004	2.37334e-62	7.74735e-62
Tmu012850	glutathione peroxidase	14.0118	0.444489	4.97835	4.7977e-78	1.73481e-77
Tmu003046	WD repeat containing protein 63	13.743	0.440972	4.96187	5.10561e-260	4.02745e-259
Tmu007596	Unknown	17.1304	0.550931	4.95854	2.17052e-164	1.21236e-163
Tmu001743	39S ribosomal protein L19	63.4726	2.04843	4.95354	0	0
Tmu004069	Basement membrane-specific heparan sulfate proteoglycan core protein	1051.24	33.9762	4.95142	0	0
Tmu010048	glutathione S-transferase	735.513	24.4735	4.90946	0	0
Tmu000034	p2X purinoceptor 4	36.8111	1.227	4.90693	2.86761e-306	2.58184e-305
Tmu000873	pyruvate kinase	946.332	31.6195	4.90346	0	0
Tmu003364	protein of unknown function DUF2366	19.9123	0.682047	4.86764	9.33528e-92	3.63234e-91
Tmu011330	glutathione peroxidase	16.2668	0.558322	4.86469	1.17419e-68	4.0124e-68
Tmu005526	Mannosyl-oligosaccharide glucosidase	205.678	7.14619	4.84707	0	0
Tmu012079	Unknown	14.1839	0.494945	4.84084	1.18993e-69	4.08659e-69
Tmu001903	Iron-sulfur cluster assembly enzyme ISCU	331.01	11.6364	4.83016	0	0
Tmu010050	glutathione S-transferase	354.144	12.4861	4.82594	0	0
Tmu009003	wd40 repeat	15.3857	0.550647	4.80432	1.90938e-125	8.92327e-125
Tmu012616	phospholipid hydroperoxide glutathione	45.8022	1.64982	4.79504	1.25639e-163	6.98758e-163
Tmu003812	45W antigen ToW4	84.5902	3.05216	4.79259	0	0
Tmu002704	m phase inducer phosphatasecdc25	393.756	14.3256	4.78063	0	0
Tmu008891	Adenosine kinase 2	112.122	4.15024	4.75573	0	0
Tmu006738	expressed protein	22.4465	0.836972	4.74517	0	0
Tmu005842	phospholipid translocating ATPase	42.9843	1.60395	4.74411	0	0
Tmu008535	neuropeptide	67.1813	2.57411	4.70591	1.13544e-149	5.93867e-149
Tmu005844	phospholipid translocating ATPase	23.5936	0.930682	4.66396	0	0
Tmu006608	TBC1 domain family B	63.9503	2.56528	4.63976	0	0
Tmu005838	phospholipid translocating ATPase	39.9746	1.61626	4.62835	0	0
Tmu009479	serine threonine protein kinase	15.6698	0.648738	4.59421	3.63332e-294	3.15325e-293
Tmu005851	calmodulin	1538.71	64.4919	4.57646	0	0
Tmu002159	Alpha-actinin, sarcomeric	1456.45	61.492	4.56591	0	0
Tmu003554	origin recognition complex subunit 4	33.802	1.42791	4.56513	3.19144e-317	2.98511e-316
Tmu005609	Estradiol 17 beta-dehydrogenase	494.228	21.0806	4.55119	0	0
Tmu002988	kinesin protein kif21b	39.7412	1.69742	4.54922	0	0
Tmu009096	Hyccin domain containing protein	41.4509	1.78881	4.53433	0	0
Tmu005840	phospholipid translocating ATPase	48.8472	2.13651	4.51495	0	0
Tmu011043	Transposon Ty3-I Gag-Pol polyprotein	42.2588	1.87963	4.49073	0	0
Tmu004286	Regulator of G protein signaling 20	66.5627	2.99112	4.47596	0	0
Tmu010169	Kelch-like protein	11.0403	0.497094	4.47312	5.9353e-90	2.29021e-89
Tmu004560	lysyl tRNA synthetase	495.139	22.3964	4.4665	0	0
Tmu010212	glycogen debranching enzyme	116.637	5.33838	4.44948	0	0
Tmu004617	nucleotidyltransferase	95.0528	4.38239	4.43894	0	0
Tmu002771	hypothetical protein EgrG_001167600	14.7694	0.687165	4.42581	4.69478e-145	2.4099e-144
Tmu006330	Histone-lysine N-methyltransferase PRDM9	33.3562	1.55195	4.4258	3.3068e-247	2.51681e-246
Tmu000076	hypothetical protein EgrG_000982950	16.933	0.80232	4.39952	8.02409e-282	6.74314e-281
Tmu003095	echinoderm microtubule associated protein1	237.749	11.4086	4.38125	0	0
Tmu011937	annexin	588.417	28.5123	4.36718	0	0
Tmu008781	RNA binding protein Musashi Rbp6	59.0319	2.89533	4.3497	0	0
Tmu005884	Alpha-mannosidase 2	59.0291	2.89796	4.34832	0	0
Tmu003979	PERQ amino acid-rich with GYF domain-containing protein 2	20.318	1.01739	4.31981	4.98693e-181	2.9693e-180
Tmu001786	Single-stranded DNA-binding protein 3	108.95	5.48435	4.3122	0	0
Tmu001380	Calcium-binding protein	1315.85	66.4051	4.30856	0	0
Tmu005827	heparan sulfate 6 O sulfotransferase 1a	169.989	8.62961	4.3	0	0
Tmu008568	Nuclear hormone receptor family member nhr 41	62.349	3.17697	4.29464	0	0
Tmu012140	glutathione peroxidase	282.094	14.3819	4.29385	0	0
Tmu006698	cell wall protein awa1p	29.1207	1.48841	4.2902	0	0
Tmu000003	hypothetical protein EGR_02564	36.6366	1.87413	4.28899	6.28951e-75	2.23321e-74
Tmu009993	tyrosine protein phosphatase non receptor type	146.871	7.54604	4.28269	0	0
Tmu007081	Mitochondrial thiamine pyrophosphate carrier	130.181	6.71475	4.27704	0	0
Tmu008716	MFS transporter, ACS family, solute carrier family	18.8027	0.972025	4.2738	1.43154e-66	4.81705e-66
Tmu007843	reversed polarity	30.1566	1.56361	4.26952	1.47736e-258	1.16186e-257
Tmu008606	Annexin A7	554.651	28.8212	4.26638	0	0
Tmu012097	glutathione peroxidase	14.5779	0.76304	4.25588	1.89943e-50	5.63798e-50
Tmu002379	dna polymerase kappa	40.0466	2.09672	4.25547	0	0
Tmu006098	hypothetical protein EGR_05476	109.507	5.73787	4.25436	0	0
Tmu008136	RNA directed DNA polymerase (reverse transcriptase), partial	40.2678	2.111	4.25363	0	0
Tmu006448	universal stress protein	24.1953	1.27173	4.24986	5.20175e-99	2.12453e-98
Tmu006710	von Willebrand factor A domain-containing protein 5A	73.0226	3.84305	4.24802	0	0
Tmu009577	NEDD8-conjugating enzyme Ubc12	81.5752	4.34064	4.23215	0	0
Tmu012415	phospholipid hydroperoxide glutathione	417.105	22.2494	4.22857	0	0
Tmu009782	Unknown	27.7822	1.48433	4.22628	2.69115e-215	1.82196e-214
Tmu001508	Poly(ADP-ribose) glycohydrolase	25.8509	1.39022	4.21683	2.28384e-234	1.65671e-233
Tmu010290	RNA directed DNA polymerase reverse transcriptase, partial	13.2487	0.718155	4.20541	2.62564e-44	7.42542e-44
Tmu000095	twinfilin 1	125.349	6.82247	4.19951	0	0
Tmu005272	NADP-dependent malic enzyme	1076.41	58.6796	4.19723	0	0
Tmu003466	solute carrier family 26 prestin	107.982	5.93859	4.18453	0	0
Tmu009180	putative dUTPase	539.48	29.7022	4.18293	0	0
Tmu010196	DNA repair protein complementing XP-C cells	65.2068	3.59077	4.18266	0	0
Tmu001568	phosphatidyltransferase	79.4802	4.38634	4.17951	1.07998e-297	9.44853e-297
Tmu003642	Calpain-B	262.631	14.6615	4.16293	0	0
Tmu000837	dihydropyrimidine dehydrogenase NADP	16.7499	0.936245	4.16112	0	0
Tmu002126	f box only protein	68.3944	3.89956	4.13249	0	0
Tmu008915	Protein arginine N-methyltransferase	86.2335	4.92671	4.12955	0	0
Tmu004760	STAM binding protein	166.525	9.55317	4.12362	0	0
Tmu004121	ubiquitin carboxyl terminal hydrolase 24	11.7607	0.68398	4.10388	0	0
Tmu000795	leucine rich repeats and immunoglobulin	10.9334	0.639419	4.09584	2.91055e-138	1.44714e-137
Tmu004088	Zinc finger protein	37.8578	2.22614	4.08797	0	0
Tmu008747	Transcription factor EB	88.8615	5.22592	4.0878	0	0
Tmu008070	hypothetical protein EmuJ_000617160	40.5963	2.38865	4.08708	2.38715e-155	1.28051e-154
Tmu001660	Potassium channel subfamily K member 9	12.4324	0.738425	4.07351	1.25591e-99	5.14726e-99
Tmu008717	vesicular glutamate transporter	28.0938	1.68441	4.05994	6.37784e-232	4.58048e-231
Tmu012066	Unknown	34.4681	2.06926	4.05807	6.02937e-107	2.56495e-106
Tmu002581	protein EMSY	13.5383	0.813271	4.05717	3.30489e-153	1.7554e-152
Tmu003524	trafficking protein particle complex subunit 10	12.8737	0.773787	4.05635	7.74428e-86	2.92907e-85
Tmu005554	AMP deaminase 2	35.7563	2.1621	4.04769	0	0
Tmu004473	hypothetical protein EGR_04854	14.3697	0.872045	4.04248	7.53554e-42	2.08257e-41
Tmu007226	Large neutral amino acids transporter small	78.1751	4.7597	4.03777	0	0
Tmu011090	phospholipid hydroperoxide glutathione	811.096	49.3991	4.03732	0	0
Tmu004778	S adenosylmethionine mitochondrial carrier	14.177	0.864778	4.03508	8.82814e-151	4.64541e-150
Tmu001464	lipopolysaccharide induced TNF alpha factor	179.28	10.9565	4.03236	0	0
Tmu008413	Integrin alpha-8	14.1376	0.864892	4.03087	0	0
Tmu006882	RecName: Full=Small heat shock protein p36; Short=Tsp36; AltName: Full=R-Tso2	3426.51	212.173	4.01343	0	0
Tmu002475	hypothetical protein EgrG_000845100	17.4676	1.08361	4.01076	2.18315e-105	9.19699e-105
Tmu002917	Pyruvate dehydrogenase E1 component subunit beta	1589.5	99.2647	4.00115	0	0
Tmu005170	protein kinase	102.909	6.50934	3.98271	0	0
Tmu011281	histone H2B	27.378	1.737	3.97835	6.22674e-62	2.02853e-61
Tmu008484	sphingomyelin synthase protein 1	13.0019	0.824908	3.97835	2.89366e-99	1.18296e-98
Tmu004634	universal stress protein in QAH:OAS	104.318	6.64293	3.97302	4.12685e-316	3.85727e-315
Tmu002592	CCR4 NOT transcription complex subunit 7	84.1904	5.40573	3.96109	0	0
Tmu007012	expressed conserved protein	145.883	9.37449	3.95993	0	0
Tmu004738	Unknown	15.1207	0.974093	3.95632	1.07893e-86	4.10349e-86
Tmu000684	ATP binding cassette sub family E	164.309	10.6447	3.9482	0	0
Tmu012611	histone H2B	22.9335	1.48886	3.94518	5.12902e-52	1.54501e-51
Tmu005909	hypothetical protein EGR_09564	11.9022	0.772698	3.94518	4.03371e-42	1.11716e-41
Tmu002050	glycogen phosphorylase	799.481	52.0091	3.94223	0	0
Tmu006216	actin protein 3B	267.183	17.3902	3.94148	0	0
Tmu003766	zinc finger, DHHC type containing 24	11.5902	0.754951	3.94038	5.94937e-56	1.84517e-55
Tmu002716	LIM binding protein	25.8822	1.68814	3.93845	0	0
Tmu009047	max protein X	81.1904	5.31435	3.93334	0	0
Tmu004173	Tbnl protein	14.6809	0.970651	3.91884	2.72273e-71	9.4355e-71
Tmu004598	leukocyte receptor cluster	55.0348	3.64891	3.91481	0	0
Tmu011048	Unknown	102.045	6.78257	3.91123	8.94622e-195	5.65318e-194
Tmu012609	histone H2B	22.2224	1.48886	3.89973	3.36385e-45	9.57563e-45
Tmu000652	LAG1 longevity assurance	102.582	6.88729	3.8967	0	0
Tmu004381	methionyl aminopeptidase 1 M24 family	167.396	11.2684	3.89291	0	0
Tmu002783	Talin-1	133.463	8.98808	3.89228	0	0
Tmu003276	Zinc finger protein 316	19.0528	1.28783	3.88699	5.83376e-150	3.05614e-149
Tmu003780	Eukaryotic translation initiation factor 2C 2	58.3339	3.98243	3.87261	0	0
Tmu007651	Unknown	25.0609	1.7147	3.86941	4.23301e-115	1.88405e-114
Tmu005521	tripartite motif containing protein 2	91.7863	6.31372	3.86172	0	0
Tmu002444	Vinculin	330.306	22.7613	3.85915	0	0
Tmu010471	neurocalcin	28.0265	1.93447	3.85678	3.02887e-100	1.24411e-99
Tmu008492	Unknown	142.646	9.9837	3.83672	0	0
Tmu000519	nucleolar protein 10	43.9032	3.07582	3.83528	0	0
Tmu011254	histone H2B	28.2669	1.98514	3.8318	5.10331e-59	1.62267e-58
Tmu003165	zinc finger protein	264.412	18.6271	3.82731	0	0
Tmu002120	MKK2 protein	209.113	14.8248	3.8182	0	0
Tmu012607	histone H2B	24.3558	1.737	3.8096	7.91244e-54	2.41936e-53
Tmu008204	phospholipid hydroperoxide glutathione	620.737	44.6994	3.79565	0	0
Tmu008452	alpha actinin	586.886	42.4496	3.78926	0	0
Tmu010603	Synaptic vesicle membrane protein VAT-1-like protein	235.14	17.0445	3.78614	0	0
Tmu003570	hypothetical protein EGR_08062	29.4107	2.13478	3.78418	0	0
Tmu004150	Mps one binder kinase activator-like 2	52.8626	3.85224	3.77848	1.92596e-276	1.59275e-275
Tmu005422	ankyrin repeat containing	413.829	30.4477	3.76463	0	0
Tmu004823	Programmed cell death protein 6	154.312	11.4146	3.7569	0	0
Tmu000237	multiple C2 and transmembrane domain containing protein	112.43	8.31777	3.75669	0	0
Tmu008872	broadly selective sodium nucleoside	26.8155	1.98585	3.75524	9.15481e-304	8.17452e-303
Tmu004246	Actin, cytoplasmic 2	19664.8	1459.55	3.75202	0	0
Tmu012239	glutathione peroxidase	13.9056	1.03714	3.74498	1.24581e-67	4.23152e-67
Tmu003298	NFU1 iron sulfur cluster scaffold	149.196	11.1277	3.74498	0	0
Tmu007476	Serine dehydratase-like protein	19.0158	1.42385	3.73933	2.73315e-260	2.15861e-259
Tmu005142	hypothetical protein EgrG_000972200	26.1922	1.9645	3.7369	4.14245e-269	3.36578e-268
Tmu009673	NEDD8-conjugating enzyme Ubc12	66.2667	4.97239	3.73627	0	0
Tmu011267	histone H2B	23.1113	1.737	3.73393	2.61095e-48	7.62109e-48
Tmu012836	Cell division control protein	13.3311	1.004	3.73096	2.49505e-106	1.05899e-105
Tmu001550	calcineurin B	274.108	20.647	3.73074	0	0
Tmu009461	hypothetical protein EGR_05166	74.4122	5.60956	3.72958	0	0
Tmu006944	hypothetical protein EGR_10089	42.0298	3.17107	3.72837	1.43662e-53	4.38652e-53
Tmu003393	Unknown	22.6039	1.7147	3.72054	5.25244e-217	3.5765e-216
Tmu006873	von Willebrand factor type C	55.7426	4.25301	3.71222	0	0
Tmu009629	phospholipase A2 receptor 1	31.6428	2.41967	3.709	0	0
Tmu006370	Unknown	16.6279	1.27173	3.70874	2.18289e-29	5.36208e-29
Tmu000528	expressed conserved protein	18.1725	1.39368	3.70479	3.22689e-65	1.07552e-64
Tmu000757	Nuclear transcription factor Y subunit alpha	190.757	14.6404	3.70371	0	0
Tmu009829	NEDD8-conjugating enzyme Ubc12	319.864	24.6598	3.69723	0	0
Tmu004535	Protein kinase C, brain isozyme	62.4215	4.82326	3.69396	0	0
Tmu004822	Programmed cell death protein 6	51.9896	4.04878	3.68266	1.41006e-106	5.99263e-106
Tmu009532	Unknown	26.2729	2.04996	3.67991	2.48785e-59	7.92599e-59
Tmu010570	tropomodulin	346.668	27.0647	3.67907	0	0
Tmu012605	histone H2B	22.2224	1.737	3.67735	9.17752e-51	2.73348e-50
Tmu009317	Transmembrane protein 45B	185.095	14.49	3.67514	0	0
Tmu007590	ryanodine receptor 44f	13.8255	1.08302	3.6742	3.3111e-114	1.46469e-113
Tmu004961	integrator complex subunit 1	13.4578	1.0553	3.67272	0	0
Tmu000926	unnamed protein product	230.746	18.1592	3.66753	0	0
Tmu000908	C2 calcium dependent membrane targeting	72.7254	5.77615	3.65428	0	0
Tmu004482	methionine tRNA synthetase	90.2544	7.18155	3.65163	2.17214e-151	1.14717e-150
Tmu003926	BRCT and ankyrin repeats domain containing protein	19.4342	1.54683	3.65121	2.6945e-258	2.11522e-257
Tmu005867	crossover junction endonuclease EME1	34.1708	2.72059	3.65077	5.58793e-200	3.59043e-199
Tmu011754	Unknown	182.71	14.5825	3.64725	0	0
Tmu004784	Transmembrane protein	18.3626	1.46738	3.64546	1.27607e-100	5.25141e-100
Tmu009187	BTB:POZ domain containing protein	20.0531	1.60452	3.64361	1.59215e-277	1.32005e-276
Tmu002822	Zinc finger protein 445	36.8745	2.95138	3.64316	4.2819e-284	3.62177e-283
Tmu000565	protocadherin 11	225.797	18.0769	3.64281	0	0
Tmu008952	N ethylmaleimide sensitive factor attachment	182.526	14.6273	3.64137	0	0
Tmu011259	histone H2B	27.7336	2.23329	3.63439	3.60038e-55	1.11054e-54
Tmu009972	hypothetical protein EgrG_000737600	39.2808	3.16315	3.63439	0	0
Tmu006910	histone H2B	18.4891	1.48886	3.63439	9.01352e-39	2.42551e-38
Tmu007238	calreticulin	344.507	27.7601	3.63345	0	0
Tmu000724	hypothetical protein EGR_03216	13.4309	1.08452	3.63043	4.53488e-52	1.36731e-51
Tmu008404	DIS3-like exonuclease 2	37.5906	3.03587	3.63019	0	0
Tmu009193	Tetraspanin-33	21.8669	1.76766	3.62884	1.02999e-94	4.10101e-94
Tmu011269	histone H2B	24.5336	1.98514	3.62745	6.16493e-53	1.87181e-52
Tmu003406	cation efflux protein: zinc transporter	96.6258	7.82789	3.62571	0	0
Tmu009163	striatin	31.5538	2.58489	3.60964	0	0
Tmu001781	transportin 1	50.1448	4.15866	3.59191	0	0
Tmu010596	THO complex subunit 3	50.639	4.24548	3.57625	1.92708e-239	1.42659e-238
Tmu000784	Hepatocyte nuclear factor 6	17.9413	1.50486	3.57558	1.32615e-228	9.43041e-228
Tmu011271	histone H2B	20.6224	1.737	3.56954	9.73027e-44	2.73213e-43
Tmu009316	activated cdc42 kinase 1	44.76	3.78921	3.56224	0	0
Tmu000476	citrate synthase	68.7872	5.82824	3.56101	0	0
Tmu004978	exportin 7	27.0573	2.31366	3.54777	0	0
Tmu006000	oxalate:formate antiporter	20.9901	1.79962	3.54394	2.96155e-147	1.53354e-146
Tmu010575	Src substrate cortactin	378.485	32.4931	3.54203	0	0
Tmu006706	sulfide:quinone oxidoreductase	1677.27	144.603	3.53595	0	0
Tmu001616	Transmembrane protein 45B	141.816	12.2481	3.53339	0	0
Tmu008852	GA repeat binding protein beta 2	43.8742	3.79069	3.53284	0	0
Tmu011107	UBiquitin Conjugating enzyme family member	24.2209	2.09811	3.52909	1.0934e-298	9.5918e-298
Tmu002100	cysteine desulfurase mitochondrial	52.4321	4.55294	3.52558	2.43703e-175	1.41791e-174
Tmu006544	Dynein intermediate chain	76.534	6.66993	3.52036	0	0
Tmu012030	glutathione peroxidase	13.5872	1.1853	3.51892	6.50298e-66	2.17469e-65
Tmu000212	proprotein convertase subtilisin:kexin type 5	29.717	2.59584	3.51702	0	0
Tmu004847	hypothetical protein EgrG_000712250, partial	219.224	19.185	3.51436	0	0
Tmu003195	Ataxin-7-like protein 3	19.7661	1.73267	3.51196	8.88239e-74	3.12653e-73
Tmu001572	inositol monophosphatase 1	82.8245	7.31682	3.50077	2.63163e-190	1.6281e-189
Tmu008138	Unknown	28.7653	2.54347	3.49946	7.74461e-95	3.08644e-94
Tmu011286	histone H2B	25.2447	2.23329	3.49874	5.19102e-51	1.54896e-50
Tmu004275	zinc finger protein	14.7381	1.30434	3.49816	1.22069e-183	7.37979e-183
Tmu001567	Histone-lysine N-methyltransferase SETD2	18.1457	1.6064	3.49772	1.36123e-155	7.31393e-155
Tmu008862	snRNA activating protein complex subunit 3	49.2144	4.37138	3.49292	6.82882e-287	5.83301e-286
Tmu011753	Unknown	90.5045	8.05431	3.49016	1.11559e-171	6.38488e-171
Tmu008197	RNA-binding protein	59.2096	5.28027	3.48715	0	0
Tmu004855	Unknown	97.5377	8.8352	3.46463	5.82017e-147	3.01257e-146
Tmu012613	histone H2B	21.8669	1.98514	3.46144	7.97829e-46	2.28162e-45
Tmu000573	RNA binding protein 38	105.3	9.57319	3.45936	0	0
Tmu002125	JmjC domain-containing protein 5	20.3436	1.85187	3.45752	2.54001e-133	1.2295e-132
Tmu004189	Ras GTPase-activating protein gap-2	87.2912	7.96021	3.45496	0	0
Tmu003436	Nuclear receptor coactivator 2 (NCoA 2)	24.4081	2.22725	3.45402	6.79495e-162	3.75181e-161
Tmu010594	cell wall protein awa1p	32.215	2.94105	3.45333	0	0
Tmu001701	Ribonucleoside-diphosphate reductase small chain	111.249	10.1739	3.45085	0	0
Tmu007147	6 phosphofructokinase	411.204	37.6371	3.44963	0	0
Tmu010602	Synaptic vesicle membrane protein VAT-1-like protein	736.535	67.4415	3.44905	0	0
Tmu001647	exocyst complex component 2	141.55	12.9917	3.44565	0	0
Tmu009480	GSK3 beta interaction protein	47.9978	4.42563	3.43901	3.56899e-197	2.26629e-196
Tmu001877	cohesin subunit SA 1	20.8338	1.92262	3.43778	0	0
Tmu002757	hypothetical protein EGR_06105	97.6554	9.01774	3.43686	0	0
Tmu001199	transcriptional repressor NF X1	12.9178	1.1948	3.43452	1.2909e-61	4.19495e-61
Tmu004912	Transmembrane 9 superfamily member	181.166	16.8949	3.42265	0	0
Tmu008514	hypothetical protein EgrG_000227600	35.2955	3.29279	3.4221	6.15198e-281	5.15988e-280
Tmu003698	Late histone H2A.L3	251.884	23.5673	3.4179	0	0
Tmu011275	Histone H2B	16.309	1.52608	3.41777	7.2782e-62	2.36929e-61
Tmu009174	zinc finger, C2H2 type	118.081	11.0585	3.41655	0	0
Tmu003613	elongation of very long chain fatty acids	123.608	11.5805	3.416	0	0
Tmu001517	Laminin subunit gamma	28.9038	2.71934	3.40993	0	0
Tmu003514	expressed conserved protein	13.9011	1.30807	3.40969	5.69606e-34	1.45877e-33
Tmu009013	ATP dependent RNA helicase DDX5	100.021	9.4132	3.40947	0	0
Tmu009058	Centaurin-gamma-1A	56.9604	5.36714	3.40773	0	0
Tmu005901	ankyrin :unc	103.024	9.73129	3.40421	0	0
Tmu000203	UDP sugar transporter protein SLC35A4	38.2354	3.61672	3.40216	4.15938e-263	3.30917e-262
Tmu004976	hypothetical protein EgrG_000939600	46.0079	4.39511	3.38791	1.07931e-191	6.73506e-191
Tmu010417	RNA directed DNA polymerase (reverse transcriptase), partial	15.1193	1.44896	3.3833	2.26492e-306	2.04063e-305
Tmu008658	annexin	46.1578	4.44078	3.37769	6.23599e-292	5.38325e-291
Tmu000697	hypothetical protein EGR_03243	414.753	39.9032	3.37768	0	0
Tmu009462	Eukaryotic translation initiation factor 3 subunit D	307.11	29.5809	3.37602	0	0
Tmu008303	endonuclease III protein 1	50.4718	4.87991	3.37055	1.78382e-252	1.37376e-251
Tmu000122	F-actin-capping protein subunit alpha	614.589	59.5272	3.368	0	0
Tmu002843	RNA polymerase I associated factor A49	54.2561	5.27817	3.36168	0	0
Tmu001565	cGMP dependent protein kinase 1	43.4688	4.23537	3.35942	0	0
Tmu008146	protein furry	29.9502	2.9218	3.35764	0	0
Tmu008348	glutamate receptor ionotrophic AMPA 3	14.5203	1.4175	3.35665	1.16715e-225	8.20545e-225
Tmu004640	D glucuronyl C5 epimerase	60.3065	5.89013	3.35594	0	0
Tmu009143	gamma secretase subunit aph 1	81.1504	7.99375	3.34365	0	0
Tmu004704	endophilin B2	393.604	38.8268	3.34162	0	0
Tmu011261	histone H2B	22.578	2.23329	3.33768	5.66895e-44	1.59763e-43
Tmu011262	PREDICTED: histone H2B, gonadal-like	51.1032	5.05883	3.33654	0	0
Tmu001416	Stromal membrane-associated protein	358.815	35.5854	3.33388	0	0
Tmu000375	pre B cell leukemia transcription factor 1	30.1582	2.99819	3.33039	3.90623e-247	2.9713e-246
Tmu011265	histone H2B	24.7113	2.48143	3.31593	1.0369e-46	2.987e-46
Tmu008959	phosphopantothenate cysteine ligase	14.2135	1.42867	3.31452	2.0459e-236	1.49496e-235
Tmu007848	aldo keto reductase family 1, member B4	153.14	15.4109	3.31283	0	0
Tmu004771	methyltransferase	47.5448	4.79625	3.30931	0	0
Tmu008859	hypothetical protein EGR_04195	34.3994	3.47059	3.30913	0	0
Tmu004118	NUDIX hydrolase domain	21.5976	2.18011	3.3084	2.25607e-301	1.99665e-300
Tmu002825	phosphoglucomutase	278.67	28.1453	3.30759	0	0
Tmu000101	expressed conserved protein	2576.89	260.471	3.30644	0	0
Tmu007317	histone lysine N methyltransferase SETD2	17.4521	1.76518	3.30551	2.73138e-244	2.05836e-243
Tmu006577	Glutamate receptor	11.2575	1.13912	3.30489	2.34679e-148	1.21958e-147
Tmu005113	tRNA threonylcarbamoyladenosine	14.7278	1.49077	3.30441	3.86188e-92	1.50626e-91
Tmu002188	hypothetical protein EGR_01554	97.3783	9.88109	3.30086	0	0
Tmu008582	Unknown	20.0446	2.03477	3.30028	2.46707e-48	7.20273e-48
Tmu011273	histone H2B	21.8669	2.23329	3.29151	2.98526e-43	8.35152e-43
Tmu002292	hypothetical protein EGR_01282	61.6109	6.29907	3.28997	0	0
Tmu001952	expressed conserved protein	61.56	6.30337	3.2878	9.72551e-96	3.89981e-95
Tmu009034	transmembrane emp24 domain containing protein	112.575	11.5431	3.28578	0	0
Tmu004152	casein kinase i	211.602	21.725	3.28393	0	0
Tmu004590	phosphoglucose isomerase	309.254	31.7575	3.28362	0	0
Tmu008618	nephrin	16.5919	1.71303	3.27586	0	0
Tmu001592	Ras-related protein Rab-14	99.5893	10.2844	3.27553	3.57747e-305	3.20541e-304
Tmu001255	cAMP-dependent protein kinase type II regulatory subunit	217.599	22.4765	3.27518	0	0
Tmu006380	Unknown	12.8349	1.32703	3.2738	1.36136e-17	2.89757e-17
Tmu004573	E3 ubiquitin protein ligase listerin	11.4513	1.18874	3.26801	1.49748e-306	1.352e-305
Tmu010767	Unknown	16.918	1.76704	3.25915	1.00653e-52	3.05177e-52
Tmu000347	ecdysone induced protein 78C	45.1898	4.73067	3.25588	0	0
Tmu002623	Nicotinamide phosphoribosyltransferase	83.5358	8.75569	3.2541	0	0
Tmu004802	calcineurin phosphoesterase	55.5082	5.8185	3.25398	6.98821e-237	5.11786e-236
Tmu003559	Protein phosphatase PP2A 55 kDa regulatory	70.1248	7.36728	3.25072	0	0
Tmu000835	dihydropyrimidine dehydrogenase NADP	19.6082	2.06453	3.24757	1.95514e-307	1.77259e-306
Tmu001060	alpha 16 mannosyl glycoprotein	93.9077	9.89513	3.24645	0	0
Tmu005104	mxi neural development protein; max dimerization protein	113.419	11.9627	3.24505	0	0
Tmu011256	histone H2B	21.1557	2.23329	3.2438	9.27533e-40	2.51576e-39
Tmu005706	Hexokinase	252.931	26.7631	3.24043	0	0
Tmu008961	Histone H1.2	1083.71	114.812	3.23863	0	0
Tmu003839	ubiquitin carboxyl terminal hydrolase 4	57.4268	6.08964	3.2373	0	0
Tmu005055	slit 2 protein	14.9521	1.58604	3.23685	0	0
Tmu002782	cytosolic purine 5' nucleotidase	26.4009	2.80382	3.23512	9.6333e-153	5.11049e-152
Tmu005828	RNA-binding protein Rsf1	23.9455	2.55314	3.22941	2.10864e-105	8.88598e-105
Tmu001466	multiple pdz domain protein	31.8624	3.40723	3.22518	0	0
Tmu009320	PAK box P21 Rho binding	54.7673	5.86834	3.22229	0	0
Tmu011263	histone H2B	25.4225	2.72957	3.21936	1.02946e-44	2.92344e-44
Tmu005616	Mitochondrial inner membrane translocase complex Tim8 9:10:13 zinc finger	76.0255	8.16275	3.21936	1.2871e-87	4.91389e-87
Tmu009751	bicaudal d protein	199.747	21.4627	3.21827	0	0
Tmu005428	Dual specificity mitogen-activated protein kinase kinase	60.2014	6.48113	3.21548	0	0
Tmu009962	apolipoprotein A I binding protein	89.424	9.6384	3.2138	0	0
Tmu009932	phosphatidylinositol transfer protein	131.02	14.1257	3.21339	0	0
Tmu002712	neural Wiskott Aldrich syndrome protein	562.026	60.8441	3.20745	0	0
Tmu011385	phospholipid hydroperoxide glutathione	135.575	14.6885	3.20633	0	0
Tmu011049	Retrovirus-related Pol polyprotein	58.4831	6.3437	3.20462	0	0
Tmu008479	Transmembrane protein	34.026	3.69544	3.20282	4.30101e-143	2.18875e-142
Tmu008894	aquaporin 4	219.587	23.8814	3.20083	0	0
Tmu011688	Kelch repeat type 1	10.5621	1.15176	3.19698	1.68019e-68	5.73844e-68
Tmu000945	Calcium-dependent secretion activator	41.01	4.48319	3.19338	0	0
Tmu000803	zinc finger protein	22.4539	2.45811	3.19134	3.19698e-107	1.3627e-106
Tmu004532	conserved hypothetical protein	31.5604	3.46121	3.18877	4.96364e-89	1.90623e-88
Tmu002070	Protein Tob1	11.4558	1.25707	3.18794	5.24905e-100	2.15468e-99
Tmu011258	histone H2B	22.578	2.48143	3.18567	4.7592e-43	1.32942e-42
Tmu005317	metastasis suppressor protein 1	15.7136	1.72927	3.18378	1.06999e-238	7.88953e-238
Tmu002723	Mitogen-activated protein kinase organizer	41.1551	4.53505	3.18188	0	0
Tmu002584	Poly(A) polymerase alpha	49.6686	5.493	3.17667	0	0
Tmu003111	Four and a half LIM domains protein 2	243.62	26.9755	3.17491	0	0
Tmu003446	hypothetical protein EGR_01671	35.7238	3.96262	3.17236	1.4733e-319	1.38805e-318
Tmu000128	Anoctamin-10	46.3135	5.14409	3.17044	0	0
Tmu010675	ormdl protein	153.383	17.0433	3.16986	0	0
Tmu004641	polypeptide N acetylgalactosaminyltransferase	95.4699	10.6182	3.16851	0	0
Tmu005717	uridine cytidine kinase 1 1	68.2262	7.60305	3.16568	0	0
Tmu004955	ubiquitin carboxyl terminal hydrolase 12	65.4893	7.30033	3.16523	0	0
Tmu000221	innexin unc 9	44.4778	4.96192	3.16412	0	0
Tmu011752	Retrovirus-related Pol polyprotein	76.2385	8.52405	3.16091	6.99349e-144	3.57292e-143
Tmu000910	subfamily S1B unassigned peptidase (S01 family)	99.9931	11.211	3.15691	0	0
Tmu004110	WD40 YVTN repeat containing domain	32.3666	3.632	3.15567	8.53264e-232	6.12464e-231
Tmu009933	conserved hypothetical protein	23.1531	2.61147	3.14827	9.6912e-139	4.82776e-138
Tmu009035	orexin receptor type 2	23.102	2.61796	3.1415	2.43526e-151	1.28457e-150
Tmu005709	complexin	229.034	25.9632	3.14102	0	0
Tmu009037	Adenylyl cyclase-associated protein	531.379	60.3782	3.13764	0	0
Tmu002878	RNA polymerase I specific transcription initiation factor RRN3	11.8189	1.34338	3.13716	6.57212e-85	2.4692e-84
Tmu004122	CBM21 domain-containing protein	256.602	29.2458	3.13323	0	0
Tmu001197	transcriptional repressor NF X1	32.11	3.66756	3.13013	5.34524e-220	3.67436e-219
Tmu003847	pyridoxal dependent decarboxylase	39.4618	4.50929	3.12948	0	0
Tmu009448	Ankyrin	253.127	28.9787	3.1268	0	0
Tmu004605	calcyphosin protein	590.405	67.6148	3.12629	0	0
Tmu004834	Bromodomain containing protein	18.1618	2.08811	3.12064	0	0
Tmu001262	Vacuolar protein sorting associated protein 13A	52.223	6.00885	3.11952	0	0
Tmu004580	splicing factor 3A subunit 1	85.1246	9.81051	3.11718	0	0
Tmu007776	SWI/SNF-related matrix-associated actin-dependent regulator of chromatin subfamily E member 1-related protein	17.5256	2.01981	3.11717	5.81045e-65	1.93315e-64
Tmu003634	poly(A) RNA polymerase gld 2 A	24.5504	2.83451	3.11458	5.39149e-225	3.7822e-224
Tmu007591	ryanodine receptor 44f	16.7105	1.93259	3.11215	5.73384e-141	2.89297e-140
Tmu003448	NADH cytochrome b5 reductase 3	935.877	108.445	3.10936	0	0
Tmu005454	TBC1 domain family 2	25.9798	3.01389	3.10769	2.60237e-230	1.85974e-229
Tmu009245	conserved hypothetical protein	38.3504	4.45522	3.10567	1.99205e-246	1.51173e-245
Tmu007827	synaptogyrin 2	11.9274	1.38734	3.10389	2.627e-43	7.35085e-43
Tmu005124	RNA directed DNA polymerase (reverse transcriptase)	20.6173	2.39812	3.10388	1.13551e-54	3.49172e-54
Tmu008579	Bromo adjacenty domain-containing 1 protein	28.7155	3.34577	3.10142	0	0
Tmu009022	histone lysine N methyltransferase MLL3	15.4551	1.80324	3.09942	2.9835e-300	2.63327e-299
Tmu003647	Netrin receptor DCC	35.0977	4.0953	3.09934	0	0
Tmu000747	Dynein light chain 1, cytoplasmic	161.564	18.8573	3.09891	0	0
Tmu002390	Partitioning defective protein	30.2933	3.53912	3.09754	0	0
Tmu004188	glycerol 3 phosphate dehydrogenase NAD	233.534	27.289	3.09724	0	0
Tmu008458	sodium and chloride dependent glycine	25.3622	2.96629	3.09595	2.26969e-288	1.94639e-287
Tmu002812	E3 UFM1 protein ligase 1	23.2433	2.71867	3.09584	5.28765e-258	4.14587e-257
Tmu009848	Unknown	249.743	29.2365	3.0946	0	0
Tmu001902	RPEL repeat	58.2513	6.82672	3.09303	0	0
Tmu003510	RING finger protein	88.8341	10.4184	3.09198	4.69422e-249	3.5896e-248
Tmu002552	Unknown	142.135	16.6915	3.09008	1.43338e-224	1.00228e-223
Tmu003306	Glutamate dehydrogenase	18.3399	2.15374	3.09007	2.78004e-123	1.28856e-122
Tmu009136	transcription elongation factor spt6	37.6061	4.42306	3.08785	0	0
Tmu009028	Transcription initiation factor IIB	113.906	13.3997	3.08757	0	0
Tmu000974	Cdc42	230.803	27.1695	3.0866	0	0
Tmu000778	FYVE and Pleckstrin domain containing protein	94.9628	11.1897	3.08519	0	0
Tmu004019	PDZ-domain factor 1	209.659	24.7281	3.08382	0	0
Tmu008861	expressed conserved protein	17.2019	2.03477	3.07963	2.98798e-21	6.67236e-21
Tmu004662	protein quaking	48.1649	5.71439	3.07531	2.38322e-309	2.16978e-308
Tmu005958	expressed conserved protein	26.6065	3.15741	3.07497	4.01761e-82	1.48497e-81
Tmu009370	expressed conserved protein	248.773	29.5809	3.07209	0	0
Tmu007044	heat shock transcription factor	31.5109	3.7474	3.07189	1.22217e-257	9.5481e-257
Tmu003951	SEC23 interacting protein	74.0637	8.81167	3.07128	0	0
Tmu003198	transient receptor potential cation channel	84.899	10.1012	3.07122	0	0
Tmu009393	Neuroendocrine convertase 2	32.5355	3.8724	3.07071	0	0
Tmu006632	hypothetical protein EmuJ_000520450	13.7357	1.63509	3.07049	9.67582e-177	5.65998e-176
Tmu007725	histone acetyltransferase myst4	10.7414	1.27966	3.06935	9.31577e-268	7.53146e-267
Tmu003646	Immunoglobulin domain containing protein	244.467	29.1498	3.06808	0	0
Tmu011779	phospholipid hydroperoxide glutathione	152.425	18.2104	3.06527	0	0
Tmu002736	expressed conserved protein	34.7787	4.16644	3.06132	1.18969e-186	7.27362e-186
Tmu006704	serine:threonine protein phosphatase 2B	71.3926	8.55307	3.06126	0	0
Tmu009381	Sodium/potassium-transporting ATPase subunit beta-2	167.234	20.0381	3.06105	0	0
Tmu003295	hypothetical protein EgrG_000602500	31.3196	3.76973	3.05453	0	0
Tmu006451	RNA directed DNA polymerase (reverse transcriptase), partial	12.5485	1.51074	3.05419	9.50946e-221	6.56466e-220
Tmu007783	solute carrier family 12	23.8525	2.87547	3.05227	7.03326e-278	5.83873e-277
Tmu008069	hypothetical protein EGR_03331	83.3674	10.0583	3.0511	5.52994e-209	3.65809e-208
Tmu000540	Ricin B lectin	66.5625	8.05555	3.04665	0	0
Tmu000126	centrosomal protein of 120 kDa	55.8845	6.76476	3.04634	0	0
Tmu002178	GTP binding protein hflx	24.8544	3.01162	3.04489	2.1411e-208	1.41275e-207
Tmu002972	Triple functional domain protein	20.4285	2.47811	3.04327	2.00632e-270	1.63732e-269
Tmu009471	protoheme IX farnesyltransferase	14.7304	1.78788	3.04247	5.84902e-58	1.84443e-57
Tmu008763	DnaJ subfamily B member	783.409	95.0988	3.04227	0	0
Tmu008782	coronin 1C	53.5346	6.5056	3.04072	0	0
Tmu003142	dual specificity protein phosphatase 14	38.2425	4.65352	3.03878	9.97224e-126	4.66544e-125
Tmu004967	Transmembrane protein	84.3963	10.3096	3.03319	0	0
Tmu010877	hypothetical protein EgrG_000667500	13.329	1.62896	3.03255	4.07353e-68	1.3887e-67
Tmu003867	expressed protein	245.831	30.0447	3.03248	0	0
Tmu000192	Dolichyl-diphosphooligosaccharide--protein glycosyltransferase subunit	147.19	18.0007	3.03155	0	0
Tmu001533	G1:S specific cyclin D1	45.6823	5.59059	3.03056	4.39994e-244	3.3081e-243
Tmu010563	transaldolase	138.022	16.8942	3.0303	0	0
Tmu006375	Unknown	12.9834	1.58967	3.02987	5.49371e-19	1.19555e-18
Tmu001305	retrovirus Pol polyprotein from type 1	13.6507	1.67242	3.02897	1.03297e-96	4.16393e-96
Tmu003553	hypothetical protein EGR_07605	34.3067	4.2052	3.02824	4.06876e-255	3.16725e-254
Tmu003055	Phospholipase D3	32.9723	4.04668	3.02644	1.32985e-188	8.18835e-188
Tmu005512	ABC domain containing protein kinase	71.88	8.84234	3.02309	0	0
Tmu004362	antigen cC1	326.104	40.16	3.0215	0	0
Tmu002559	Unknown	19.0634	2.34781	3.02142	3.18605e-34	8.18046e-34
Tmu000379	zinc finger protein	36.267	4.46657	3.02142	4.75605e-64	1.57188e-63
Tmu003045	Sodium/potassium-transporting ATPase subunit beta-1	342.264	42.1994	3.01982	0	0
Tmu000342	expressed conserved protein	36.5388	4.52901	3.01216	1.07941e-161	5.95232e-161
Tmu005020	Unknown	10.2501	1.27173	3.01077	1.50555e-40	4.11704e-40
Tmu006203	Protein couch potato	134.275	16.6728	3.00962	0	0
Tmu000004	lamin	103.175	12.8191	3.00873	0	0
Tmu003451	Heat shock protein	20.1423	2.50335	3.0083	1.67583e-92	6.55598e-92
Tmu008816	metastasis associated protein 1 mta1	17.6346	2.1929	3.0075	5.67154e-168	3.19534e-167
Tmu006885	conserved hypothetical protein	33.2113	4.13074	3.0072	7.73024e-60	2.4749e-59
Tmu000961	agc family protein kinase	24.7122	3.08893	3.00004	4.14421e-129	1.97006e-128
Tmu009726	tRNA (adenine N(1)) methyltransferase	25.0347	3.13199	2.99878	9.93895e-169	5.62399e-168
Tmu001319	Rab GDP dissociation inhibitor alpha	350.079	43.9249	2.99457	0	0
Tmu006431	Thioredoxin fold	137.218	17.2217	2.99417	0	0
Tmu007078	CCR4 Not complex component Not1	19.3736	2.43502	2.99209	0	0
Tmu007355	Actin-related protein 3B	22.6747	2.8567	2.98866	3.68592e-166	2.06857e-165
Tmu006038	expressed conserved protein	16.8942	2.13562	2.9838	2.73479e-79	9.96365e-79
Tmu000043	myeloid:lymphoid or mixed lineage leukemia 5	19.8944	2.51633	2.98297	1.10322e-280	9.24712e-280
Tmu008918	expressed conserved protein	62.5193	7.90787	2.98294	1.34897e-170	7.6834e-170
Tmu009724	exostosin 3	125.319	15.8638	2.98179	0	0
Tmu006388	hypothetical protein EmuJ_000365600	128.012	16.2146	2.98091	2.29047e-166	1.28599e-165
Tmu008384	Unknown	15.4189	1.95651	2.97835	9.04099e-20	1.98816e-19
Tmu004566	expressed conserved protein	17.518	2.22286	2.97835	8.4714e-94	3.3382e-93
Tmu003149	hypothetical protein EGR_04914	31.4775	3.99418	2.97835	1.83606e-184	1.1152e-183
Tmu001085	dna replication complex gins protein psf2	32.2941	4.09781	2.97835	1.20138e-90	4.64809e-90
Tmu005642	palmitoyltransferase ZDHHC14	12.2901	1.5595	2.97834	1.79223e-30	4.45469e-30
Tmu003091	RNA binding protein 26	84.789	10.8174	2.97052	0	0
Tmu000102	receptor type guanylyl cyclase	60.2425	7.70114	2.96764	0	0
Tmu007354	Actin-related protein 3B	19.9818	2.55599	2.96673	5.15728e-149	2.68982e-148
Tmu000722	heterogeneous nuclear ribonucleoprotein l	43.3432	5.55929	2.96283	7.17852e-312	6.61912e-311
Tmu006909	histone H2B	15.4668	1.98514	2.96186	5.03786e-30	1.24481e-29
Tmu011050	RNA directed DNA polymerase (reverse transcriptase)	173.306	22.2628	2.96061	0	0
Tmu000806	homeodomain interacting protein kinase 3	32.7057	4.20357	2.95986	0	0
Tmu001300	cpg binding protein	86.0738	11.0693	2.95901	0	0
Tmu006304	purine nucleoside phosphorylase	21.2636	2.73642	2.95802	5.43253e-45	1.54407e-44
Tmu001748	zinc finger MYND domain containing protein 11	74.9297	9.67207	2.95364	0	0
Tmu002271	SEC14 2 like	17.2719	2.23329	2.95118	5.61404e-126	2.63312e-125
Tmu003757	P11 protein	51.085	6.60866	2.95047	5.71752e-272	4.68952e-271
Tmu002743	Domain of unknown function DUF1741	146.15	18.9244	2.94913	0	0
Tmu007316	Histone-lysine N-methyltransferase SETD2	20.3269	2.6407	2.9444	1.43941e-137	7.12413e-137
Tmu003218	dynein heavy chain	15.9645	2.07454	2.944	0	0
Tmu010197	Mediator of RNA polymerase II transcription	107.501	13.9813	2.94278	0	0
Tmu009992	tyrosine protein phosphatase non receptor type	13.2045	1.7208	2.93988	3.83794e-132	1.84403e-131
Tmu001683	Cyclin L1	68.7364	8.98724	2.93512	0	0
Tmu002325	MORC family CW-type zinc finger protein	104.202	13.6281	2.93473	0	0
Tmu002660	ATP-dependent RNA helicase cgh-1	56.8123	7.43722	2.93337	4.34301e-276	3.58934e-275
Tmu009157	hypothetical protein EGR_04103	1555.05	203.623	2.93299	0	0
Tmu006305	Purine nucleoside phosphorylase	12.3292	1.62349	2.92491	2.19383e-19	4.80077e-19
Tmu006961	aarF domain-containing protein kinase 5	59.6548	7.8876	2.91898	0	0
Tmu000100	hypothetical protein EgrG_000985800	59.8016	7.9255	2.91561	1.65097e-158	8.99343e-158
Tmu004435	sorting nexin	166.575	22.0835	2.91513	0	0
Tmu002684	endoplasmic reticulum Golgi intermediate	106.713	14.1707	2.91275	0	0
Tmu011277	histone H2B	22.4002	2.97772	2.91123	1.81072e-39	4.89796e-39
Tmu008681	membrane associated progesterone receptor	58.6761	7.79996	2.91123	1.10252e-132	5.31698e-132
Tmu009250	copine 9	11.0525	1.47149	2.90902	6.51552e-102	2.69499e-101
Tmu003137	ATP dependent RNA helicase Ddx1	137.424	18.313	2.90769	0	0
Tmu001975	GRIP and coiled coil domain containing protein	29.6778	3.95984	2.90587	0	0
Tmu010684	Ubiquilin-1	149.279	19.9437	2.90401	0	0
Tmu000742	ribosome biogenesis protein bop1	40.1341	5.36606	2.90289	0	0
Tmu001710	u11:u12 small nuclear ribonucleoprotein 48 kda	36.069	4.82472	2.90224	2.97196e-136	1.46035e-135
Tmu009237	SWI:SNF related, matrix associated, actin	101.918	13.6373	2.90178	0	0
Tmu008496	Round spermatid basic protein 1-like protein	25.1383	3.36458	2.90139	1.46713e-171	8.38951e-171
Tmu005908	hypothetical protein EgrG_001107600	35.1955	4.71983	2.89858	0	0
Tmu010673	rna recognition motif (rrm) domain containing protein	43.1355	5.80369	2.89383	0	0
Tmu002778	26S proteasome non-ATPase regulatory subunit	40.2595	5.41972	2.89304	1.5582e-67	5.28291e-67
Tmu009064	smad	13.3663	1.8002	2.89237	1.15779e-64	3.84412e-64
Tmu004004	RNA directed DNA polymerase (reverse transcriptase)	16.8654	2.27288	2.89147	3.45056e-49	1.01379e-48
Tmu005230	protein Smaug 1	32.3654	4.36436	2.89061	0	0
Tmu009050	bromodomain adjacent to zinc finger domain	27.772	3.75732	2.88586	0	0
Tmu001160	fimbrin	575.321	77.9065	2.88455	0	0
Tmu003699	Late histone H2A.L3	72.4193	9.84567	2.87881	1.55694e-133	7.54205e-133
Tmu003852	universal stress protein	338.779	46.1475	2.87602	0	0
Tmu006336	transient receptor potential cation channel	28.2505	3.86395	2.87013	0	0
Tmu004204	WD40 repeat, Beige and FYVE domain containing protein	12.3264	1.68811	2.86827	0	0
Tmu001920	myosin-like protein	1313.4	179.884	2.86817	0	0
Tmu002222	conserved hypothetical protein	25.9088	3.55427	2.86582	1.40674e-182	8.44563e-182
Tmu002745	iron:zinc purple acid phosphatase protein	74.2919	10.1954	2.86529	0	0
Tmu006943	hypothetical protein EGR_10089	20.7006	2.84868	2.86131	3.06347e-23	7.02197e-23
Tmu010526	expressed protein	28.6072	3.93827	2.86074	2.65709e-116	1.18751e-115
Tmu000163	histone lysine N methyltransferase MLL3	15.7735	2.17745	2.85679	1.4822e-323	1.38338e-322
Tmu002632	growth hormone regulated TBC protein 1 A	67.238	9.28918	2.85565	0	0
Tmu001312	DNA repair protein RAD51	14.1529	1.95765	2.8539	1.15695e-63	3.81498e-63
Tmu006610	tbc tre 2:bub2:cdc16 domain family member	72.145	10.0098	2.84949	0	0
Tmu009301	hypothetical protein EGR_09334	36.6764	5.10394	2.84517	1.59668e-288	1.37015e-287
Tmu002788	Pfam-B_4808 domain containing protein	14.9324	2.07832	2.84496	1.16819e-97	4.72513e-97
Tmu008850	Bromodomain-containing protein 7	49.0619	6.84207	2.8421	9.44898e-314	8.77492e-313
Tmu008093	Unknown	11.1566	1.55722	2.84085	2.52629e-15	5.18591e-15
Tmu010898	Activating transcription factor 7 interacting	16.0873	2.24546	2.84084	1.11484e-85	4.21291e-85
Tmu007749	hypothetical protein EGR_10089	17.4935	2.44173	2.84084	2.63131e-18	5.67685e-18
Tmu000155	hypothetical protein EGR_00989	23.4959	3.27954	2.84084	2.45618e-217	1.6751e-216
Tmu009164	platelet activating factor acetylhydrolase IB	180.082	25.1736	2.83867	0	0
Tmu000763	nicotinamide mononucleotide adenylyltransferase	25.5014	3.56782	2.83746	0	0
Tmu008679	Transforming protein RhoA	206.894	28.9564	2.83694	0	0
Tmu003086	voltage dependent calcium channel alpha 1	48.5837	6.80311	2.83621	0	0
Tmu009230	cytosolic Fe S cluster assembly factor NARFL	19.2816	2.70635	2.8328	7.46549e-150	3.9078e-149
Tmu001591	condensin complex subunit 3	13.8566	1.9487	2.82999	1.39454e-229	9.94943e-229
Tmu000836	ATP-dependent DNA helicase Q5	45.6729	6.44622	2.82481	0	0
Tmu000694	TGF beta signal transducer SmadC	153.166	21.6575	2.82216	0	0
Tmu005318	conserved hypothetical protein	19.8706	2.81222	2.82085	2.90847e-302	2.58637e-301
Tmu010465	Minor histocompatibility antigen H13	94.8951	13.4361	2.82022	0	0
Tmu008830	hypothetical protein EgrG_000194350	32.226	4.56765	2.8187	0	0
Tmu006414	Proline-rich protein PRCC	17.1451	2.43149	2.81788	1.38014e-104	5.79723e-104
Tmu008944	Condensin complex subunit	29.5546	4.19272	2.81742	0	0
Tmu008925	groucho 2	36.5658	5.19247	2.816	0	0
Tmu001872	hypothetical protein EGR_01113	887.134	125.99	2.81584	0	0
Tmu001325	hypothetical protein EgrG_000766400	18.1229	2.57502	2.81516	5.59266e-96	2.24744e-95
Tmu005038	RUN domain containing protein	33.0509	4.70491	2.81245	0	0
Tmu002650	mau2 chromatid cohesion factor	47.1972	6.71885	2.81242	0	0
Tmu005225	Rab geranylgeranyltransferase, beta subunit	37.1676	5.29713	2.81076	1.58188e-168	8.93558e-168
Tmu000975	ubiquitin conjugating enzyme morgue	32.991	4.70245	2.81059	1.72497e-170	9.81207e-170
Tmu004829	zinc finger, C2H2 type	69.7006	9.93541	2.81052	0	0
Tmu010198	Activating signal cointegrator 1 complex subunit	78.2375	11.1538	2.81032	0	0
Tmu001931	KRAB A domain containing protein	10.9959	1.56968	2.80842	1.29392e-41	3.56611e-41
Tmu002145	intermediate filament protein	23.3046	3.33003	2.80701	0	0
Tmu002128	ribosomal protein l4	1112.57	159.091	2.80597	0	0
Tmu008871	DEAD box ATP dependent RNA helicase	34.1256	4.8814	2.80549	2.28737e-242	1.70889e-241
Tmu004420	CCAAT/enhancer-binding protein beta	42.1393	6.04073	2.80237	6.59494e-109	2.83996e-108
Tmu005066	Protein phosphatase 1 regulatory subunit 3B	171.19	24.6046	2.7986	0	0
Tmu011714	Cell division control protein	16.7815	2.41333	2.79777	5.48752e-95	2.18827e-94
Tmu005321	multiple pdz domain protein	75.3766	10.8585	2.79529	0	0
Tmu009305	tfiia large subunit	54.0183	7.78889	2.79396	0	0
Tmu001287	Basigin	12.0624	1.74172	2.79193	3.20671e-67	1.08465e-66
Tmu000291	NEDD4 binding protein 2 1	51.7976	7.50365	2.78722	0	0
Tmu009329	solute carrier family 33	23.3702	3.38599	2.78702	2.68719e-188	1.65147e-187
Tmu011578	Unknown	13.3631	1.93788	2.7857	5.2086e-28	1.25874e-27
Tmu007441	kinesin protein KIF16B	11.1687	1.62023	2.78519	3.95371e-97	1.59772e-96
Tmu005620	conserved hypothetical protein	11.1533	1.61815	2.78505	1.43198e-84	5.36767e-84
Tmu005036	Unknown	17.7491	2.5765	2.78426	3.04524e-46	8.73373e-46
Tmu009203	putative basic-leucine zipper transcription factor D	39.0498	5.67087	2.78367	0	0
Tmu012841	Unknown	73.2408	10.6642	2.77987	1.71116e-309	1.56009e-308
Tmu000755	CTD small phosphatase protein 2	22.5565	3.28433	2.77987	7.49615e-182	4.48182e-181
Tmu000036	WW domain containing protein	46.9175	6.83684	2.77872	0	0
Tmu004739	Unknown	60.0067	8.75425	2.77707	1.40173e-138	6.9775e-138
Tmu008641	Prenylcysteine oxidase	137.612	20.1026	2.77515	0	0
Tmu008313	conserved hypothetical protein	12.1686	1.77916	2.7739	3.64537e-219	2.49924e-218
Tmu001785	mRNA cap guanine N7 methyltransferase	23.3937	3.42512	2.77189	4.64949e-111	2.02095e-110
Tmu007280	U1 small nuclear ribonucleoprotein A	46.1552	6.75981	2.77144	7.62176e-169	4.31468e-168
Tmu001718	terminal deoxycytidyl transferase rev1	152.616	22.4179	2.76718	0	0
Tmu004205	Dolichol kinase	26.6308	3.92361	2.76284	5.6735e-248	4.3308e-247
Tmu002109	H/ACA ribonucleoprotein complex non-core subunit NAF1	21.0638	3.10389	2.76262	1.16296e-98	4.7394e-98
Tmu006306	protein TFG	148.658	21.9294	2.76106	0	0
Tmu001191	integrin alpha ps	45.5947	6.74134	2.75776	0	0
Tmu008775	Corepressor interacting with RBPJ	103.173	15.2608	2.75716	2.11117e-313	1.95637e-312
Tmu008578	Guanine nucleotide exchange factor DBS	12.0268	1.78043	2.75596	6.54974e-31	1.63329e-30
Tmu000903	CREB-binding protein	25.3159	3.74966	2.75521	0	0
Tmu012986	Cell division control protein	10.4779	1.55434	2.75298	1.61252e-63	5.30643e-63
Tmu001132	DEAD box ATP dependent RNA helicase	26.1818	3.88563	2.75234	0	0
Tmu007826	Transcriptional repressor CTCFL	11.1711	1.65878	2.75158	1.29875e-54	3.99182e-54
Tmu006864	hypothetical protein EGR_03053	296.612	44.0867	2.75016	0	0
Tmu004151	WW domain binding protein 2	119.251	17.7451	2.74851	0	0
Tmu009725	egf domain protein	19.5878	2.92319	2.74434	3.72506e-83	1.38631e-82
Tmu005750	phosphatidylinositol 45 bisphosphate 3 kinase	11.5991	1.731	2.74434	2.37559e-172	1.36504e-171
Tmu003721	Cytochrome c	252.534	37.6993	2.74387	0	0
Tmu003644	Ribonuclease P protein subunit p29	121.81	18.1956	2.74297	7.63295e-237	5.58689e-236
Tmu002216	CTP synthase	39.1948	5.85728	2.74236	0	0
Tmu003507	zinc finger MYND domain containing protein 11	22.4853	3.36046	2.74225	2.91375e-267	2.35127e-266
Tmu004002	venom allergen val protein	59.6812	8.94263	2.73851	1.40111e-237	1.02843e-236
Tmu005737	Unknown	38.3462	5.75044	2.73734	2.6934e-66	9.03969e-66
Tmu003892	hypothetical protein EGR_06022	135.177	20.3477	2.73191	0	0
Tmu001317	leucine rich repeat containing protein LRR	104.728	15.7684	2.73154	0	0
Tmu010679	RNA directed DNA polymerase (reverse transcriptase), partial	11.0079	1.66355	2.7262	3.25495e-179	1.92394e-178
Tmu005076	active breakpoint cluster region	125.457	18.9695	2.72544	0	0
Tmu000457	Partitioning defective protein	26.1277	3.95947	2.7222	0	0
Tmu001847	Transcriptional repressor protein YY1	24.6713	3.74428	2.72007	5.35991e-163	2.97082e-162
Tmu000269	BCL2 associated athanogene 3	112.418	17.0869	2.71791	1.56754e-308	1.42416e-307
Tmu002283	snRNA activating protein complex subunit 1	71.3702	10.8718	2.71473	6.01868e-313	5.56942e-312
Tmu009766	Aspartate ornithine carbamoyltransferase	25.4204	3.87396	2.71411	0	0
Tmu001875	unnamed protein product	137.782	21.0392	2.71124	1.66519e-242	1.24477e-241
Tmu002177	EF-hand calcium-binding domain-containing protein	78.4915	11.9954	2.71006	2.07125e-218	1.41779e-217
Tmu001870	Importin subunit alpha-3	80.379	12.2926	2.70903	0	0
Tmu008566	1 acyl sn glycerol 3 phosphate acyltransferase	36.2554	5.54938	2.7078	1.78738e-108	7.67406e-108
Tmu002790	Unknown	25.7257	3.94985	2.70334	4.32722e-41	1.18731e-40
Tmu001558	BAT2 N terminal	67.1398	10.316	2.70228	0	0
Tmu003203	pyruvate dehydrogenase E1 component subunit	90.9726	14.004	2.69959	0	0
Tmu004542	28S ribosomal protein S2 mitochondrial	11.7545	1.80958	2.69949	8.92624e-39	2.40252e-38
Tmu008481	deoxynucleotidyltransferase terminal interacting	32.8542	5.06187	2.69834	7.09933e-258	5.56299e-257
Tmu005889	wings apart protein	308.844	47.5952	2.69799	0	0
Tmu002220	RNA polymerase II elongation factor ELL	26.0304	4.016	2.69637	8.90503e-202	5.74164e-201
Tmu006505	Mitochondrial carrier triple repeat protein	14.5535	2.24574	2.6961	5.05684e-57	1.58081e-56
Tmu005892	UBX domain-containing Tether	77.1348	11.9068	2.6956	0	0
Tmu008493	hypothetical protein EGR_01765	92.3622	14.2583	2.6955	0	0
Tmu002685	KIAA1968 protein	22.6138	3.49265	2.69481	0	0
Tmu001943	phosphatase and tensin	55.1367	8.51983	2.69412	0	0
Tmu001676	Transmembrane protein	33.2155	5.15132	2.68884	1.16065e-94	4.61982e-94
Tmu005364	expressed conserved protein	233.069	36.2289	2.68554	0	0
Tmu002014	Mediator of RNA polymerase II transcription	58.792	9.15648	2.68275	0	0
Tmu009327	Dehydrogenase/reductase SDR family member	57.7335	8.9922	2.68266	5.78227e-235	4.20623e-234
Tmu007913	UDP-N-acetylglucosamine--dolichyl-phosphate N-acetylglucosaminephosphotransferase	15.8468	2.47138	2.6808	6.74479e-103	2.79784e-102
Tmu002356	chromobox protein 1	69.193	10.7916	2.68072	1.07047e-224	7.49327e-224
Tmu009208	rna recognition motif protein split ends	44.6161	6.96278	2.67983	0	0
Tmu000979	RNA-binding protein	41.5427	6.48354	2.67974	5.24401e-265	4.19779e-264
Tmu005623	transcription factor rfx3	31.8591	4.97513	2.6789	0	0
Tmu004911	Unknown	24.4294	3.8152	2.67879	1.48532e-67	5.03844e-67
Tmu001028	Programmed cell death protein	157.719	24.6564	2.67732	0	0
Tmu002827	hypothetical protein EGR_06187	40.1636	6.2808	2.67687	3.75525e-285	3.18877e-284
Tmu007570	GA binding protein alpha chain	12.5613	1.96517	2.67626	3.51352e-149	1.83471e-148
Tmu006356	Zinc finger MYM type protein 3	18.7194	2.92884	2.67613	2.26852e-180	1.34578e-179
Tmu006153	Serine/threonine-protein phosphatase 4 regulatory subunit 2-A	37.3839	5.86954	2.6711	1.68506e-236	1.23198e-235
Tmu001752	pre rRNA processing protein TSR1	20.5269	3.22327	2.67092	4.43617e-194	2.79509e-193
Tmu004032	SAGA-associated factor	37.1737	5.83891	2.67051	5.83222e-115	2.59228e-114
Tmu010550	Protein disulfide-isomerase	249.357	39.1672	2.67049	0	0
Tmu010087	expressed conserved protein	19.4068	3.05216	2.66866	2.85627e-101	1.17843e-100
Tmu007812	heat shock protein 71 kDa protein	1217.49	191.514	2.66839	0	0
Tmu008350	Zinc finger, C2H2	17.6867	2.78535	2.66673	9.03586e-218	6.17862e-217
Tmu010510	Histone-binding protein RBBP4	93.3456	14.7029	2.66648	0	0
Tmu009976	protein regulator of cytokinesis 1	16.0718	2.53448	2.66477	1.73612e-107	7.4123e-107
Tmu001552	Regulator of chromosome condensation	67.4992	10.646	2.66456	0	0
Tmu009378	DNA-directed RNA polymerase II subunit RPB3	59.5265	9.39126	2.66414	2.50743e-199	1.60317e-198
Tmu005445	ubiquitin specific protease 41	64.2818	10.1453	2.6636	0	0
Tmu002863	conserved hypothetical protein	52.2863	8.2632	2.66166	0	0
Tmu002278	adenosine monophosphate protein transferase	24.0351	3.7991	2.66141	3.25469e-137	1.60779e-136
Tmu000024	TRM112 protein	68.8565	10.8845	2.66132	0	0
Tmu002071	expressed conserved protein	56.2406	8.89744	2.66015	3.19088e-253	2.46175e-252
Tmu000762	protein sensitivity to red light reduced	46.3269	7.33692	2.6586	2.74251e-179	1.62252e-178
Tmu006269	secretory carrier associated membrane protein 1	51.9772	8.23598	2.65787	2.53608e-144	1.29771e-143
Tmu005003	hypothetical protein EGR_07450	42.2698	6.70453	2.65642	3.03785e-241	2.26176e-240
Tmu005515	Phosphatidylinositol-5-phosphate 4-kinase type-2 alpha	236.991	37.7093	2.65184	0	0
Tmu004734	inositol hexakisphosphate	159.55	25.3938	2.65146	0	0
Tmu000038	tRNAHis guanylyltransferase	685.682	109.3	2.64925	0	0
Tmu006456	maspardin	303.517	48.4325	2.64773	0	0
Tmu009103	monocarboxylate transporter	13.5301	2.16195	2.64577	4.71087e-74	1.66314e-73
Tmu006325	Unknown	207.077	33.0957	2.64545	8.44133e-291	7.27253e-290
Tmu005557	BRCA1 associated protein	39.0029	6.23638	2.6448	1.49179e-207	9.82328e-207
Tmu004454	nuclear rna export factor 1	23.1624	3.70493	2.64427	2.30894e-198	1.47048e-197
Tmu004343	Splicing factor 3B subunit 4	104.391	16.7205	2.64231	0	0
Tmu008080	AFG3-like protein 2	64.3126	10.307	2.64148	0	0
Tmu003044	annexin	271.192	43.4883	2.64062	0	0
Tmu011905	transmembrane and TPR repeat containing protein	13.7856	2.21171	2.63993	3.11383e-25	7.30891e-25
Tmu004677	syntaxin 5	25.9185	4.15825	2.63993	1.32006e-116	5.91388e-116
Tmu009583	Unknown	19.3598	3.11048	2.63785	2.11895e-58	6.6998e-58
Tmu011239	PREDICTED: cyclin-dependent kinase 1-like isoform 2	11.2051	1.80096	2.63732	6.51029e-58	2.05246e-57
Tmu005626	Unknown	405.112	65.1739	2.63595	0	0
Tmu006138	Peptidase C54	13.5507	2.18011	2.63589	9.97112e-88	3.80902e-87
Tmu004526	Splicing factor 3B subunit 3	30.6136	4.94527	2.63005	0	0
Tmu000380	zinc finger protein	37.9609	6.15315	2.62512	2.06238e-310	1.88693e-309
Tmu006717	kinesin protein KIF2A	72.0865	11.6971	2.62358	0	0
Tmu006293	expressed conserved protein	187.691	30.5216	2.62046	2.18351e-179	1.2924e-178
Tmu001112	hypothetical protein EgrG_000791800	17.8324	2.90011	2.62032	6.11108e-234	4.42313e-233
Tmu002187	expressed protein	341.261	55.5156	2.61991	0	0
Tmu004546	hypothetical protein EGR_02826	10.7553	1.74988	2.61972	1.1146e-223	7.7729e-223
Tmu008412	DNA-directed RNA polymerase III subunit RPC6	17.9893	2.92794	2.61918	2.10064e-83	7.82439e-83
Tmu002186	mitochondrial ribonuclease P protein 3	30.7667	5.00901	2.61877	1.05543e-174	6.12695e-174
Tmu005270	nucleolar gtp binding protein	23.665	3.85441	2.61817	4.19212e-186	2.5594e-185
Tmu008539	SLIT-ROBO Rho GTPase-activating protein 3	117.17	19.1543	2.61286	0	0
Tmu009549	Cell division control protein	13.8507	2.2661	2.61168	3.20895e-79	1.16781e-78
Tmu000583	conserved hypothetical protein	32.2621	5.28011	2.6112	5.20833e-267	4.20028e-266
Tmu003538	protocadherin 9	14.2595	2.33882	2.60807	1.23083e-192	7.72139e-192
Tmu012317	Unknown	16.3401	2.68322	2.60638	1.51365e-22	3.43799e-22
Tmu007237	Superkiller viralicidic activity 2-like 2	40.538	6.66037	2.6056	0	0
Tmu001954	Rho GTPase activating protein 24	39.0362	6.41831	2.60455	1.2135e-304	1.08505e-303
Tmu000273	adenylate cyclase 9	19.1047	3.14395	2.60328	7.47433e-308	6.78592e-307
Tmu000930	aspartyl aminopeptidase	13.2836	2.18691	2.60268	1.07225e-62	3.50809e-62
Tmu000213	transmembrane protein C6orf70	38.4913	6.3391	2.60218	0	0
Tmu002700	charged multivesicular body protein 2b	17.0076	2.8015	2.60191	1.10985e-41	3.06204e-41
Tmu009326	symplekin	19.309	3.18216	2.6012	0	0
Tmu008078	Actin-related protein 2/3 complex subunit 1A	395.465	65.1831	2.60098	0	0
Tmu000339	cytoplasmic polyadenylation element binding	16.7232	2.75861	2.59984	4.65711e-170	2.64215e-169
Tmu007616	PREDICTED: LOW QUALITY PROTEIN: histone H3.3	442.764	73.0736	2.59912	0	0
Tmu000946	expressed conserved protein	182.445	30.1105	2.59912	0	0
Tmu004079	glutathione synthetase	27.2969	4.50654	2.59864	6.06208e-155	3.24643e-154
Tmu006266	sedoheptulokinase	34.6916	5.73223	2.59742	1.18952e-235	8.67243e-235
Tmu005461	Ubiquinol-cytochrome c reductase complex chaperone CBP3	37.738	6.23559	2.59742	3.26256e-94	1.2915e-93
Tmu003392	Nuclear pore complex protein Nup153	25.0175	4.13556	2.59678	2.12422e-298	1.8622e-297
Tmu003725	Glycogen synthase kinase-3 alpha	76.2996	12.6132	2.59674	0	0
Tmu004312	expressed conserved protein	240.065	39.7109	2.59582	0	0
Tmu007022	hypothetical protein EGR_03659	32.9299	5.45287	2.59431	0	0
Tmu005890	Wings apart-like protein	11.8362	1.9601	2.59421	3.19246e-18	6.87721e-18
Tmu003337	Superoxide dismutase	23.2459	3.84957	2.59421	1.90175e-64	6.29972e-64
Tmu003013	hypothetical protein EgrG_000150500, partial	11.8907	1.96913	2.5942	4.60639e-29	1.1279e-28
Tmu001968	Transposon Ty3-I Gag-Pol polyprotein	37.9852	6.29311	2.59359	7.47759e-146	3.85053e-145
Tmu005310	Trans-2,3-enoyl-CoA reductase	92.6507	15.3738	2.59133	1.10275e-294	9.58325e-294
Tmu008185	phosphoprotein	36.3776	6.04806	2.58851	5.9095e-94	2.3315e-93
Tmu004527	histone acetyltransferase MYST2	13.942	2.32155	2.58628	1.8277e-78	6.61619e-78
Tmu002172	WD repeat containing protein 37	41.8638	6.97788	2.58484	6.4288e-287	5.49493e-286
Tmu004581	GC-rich sequence DNA-binding factor	22.5144	3.75436	2.58421	5.71201e-225	4.00488e-224
Tmu000467	ATP dependent RNA helicase DHX8	43.6248	7.2755	2.58403	0	0
Tmu010425	RNA directed DNA polymerase (reverse transcriptase), partial	12.3235	2.05601	2.58349	2.16347e-143	1.1027e-142
Tmu001646	General transcription factor IIF subunit 2	18.7732	3.14048	2.57962	3.56589e-75	1.26891e-74
Tmu001525	Four and a half LIM domains-containing protein	70.7612	11.8424	2.579	9.74757e-258	7.62435e-257
Tmu006567	dual specificity protein phosphatase CDC14A	16.4835	2.75958	2.5785	6.661e-188	4.08592e-187
Tmu000039	39S ribosomal protein L22 mitochondrial	115.68	19.3902	2.57674	0	0
Tmu000696	basigin	167.535	28.1022	2.57571	0	0
Tmu000053	zinc finger protein 91	39.3917	6.60814	2.57558	0	0
Tmu008290	protein kinase C and casein kinase substrate in	86.9765	14.6019	2.57447	0	0
Tmu003555	hypothetical protein EGR_08080	30.8431	5.18113	2.57361	0	0
Tmu001241	pre mrna 3' end processing factor fip1	73.5057	12.3514	2.57318	0	0
Tmu008814	RNA binding protein Lupus La	50.3817	8.47396	2.57179	0	0
Tmu007536	Calponin EH domain binding protein 1	77.6396	13.0746	2.57003	0	0
Tmu007568	zinc finger protein 622	47.2387	7.95898	2.56931	2.89163e-222	2.01006e-221
Tmu000265	HEAT repeat containing protein 1	15.6253	2.6373	2.56675	0	0
Tmu008397	Ankyrin repeat family A protein 2	32.0903	5.41725	2.5665	2.17533e-89	8.36399e-89
Tmu001848	phosphatidylinositol glycan biosynthesis class s	57.0077	9.63194	2.56526	0	0
Tmu008928	hypothetical protein EGR_00426	42.9763	7.2638	2.56474	0	0
Tmu006982	conserved hypothetical protein	12.3094	2.08145	2.5641	3.1655e-228	2.2461e-227
Tmu000107	dual specificity	12.067	2.04158	2.56331	1.9631e-48	5.73395e-48
Tmu008838	Chromobox protein	12.3824	2.09606	2.56254	4.84714e-127	2.28332e-126
Tmu010110	Actin protein 2:3 complex subunit 5	180.296	30.5216	2.56246	0	0
Tmu007308	nuclear receptor coactivator 5	11.5304	1.95224	2.56224	8.6548e-81	3.17816e-80
Tmu004624	Serine-threonine kinase receptor-associated protein	43.2004	7.32022	2.56109	3.70738e-243	2.77616e-242
Tmu002624	nicotinamide phosphoribosyltransferase	22.4258	3.80301	2.55995	1.15159e-107	4.92153e-107
Tmu007810	heat shock protein 71 kDa protein	1119.21	190.148	2.55729	0	0
Tmu007565	Splicing factor 3A subunit 3	74.1864	12.6081	2.5568	0	0
Tmu002595	conserved hypothetical protein	42.6073	7.26044	2.55297	5.64532e-318	5.30325e-317
Tmu008719	Cirhin	14.8867	2.53962	2.55134	7.80564e-117	3.50055e-116
Tmu005498	expressed protein	51.1426	8.7348	2.54968	0	0
Tmu003310	Double strand break repair protein rad21	21.6694	3.70197	2.54929	3.92529e-188	2.41008e-187
Tmu002637	stromal interaction molecule 1	32.0556	5.48066	2.54815	2.25586e-238	1.66052e-237
Tmu012715	Cell division control protein	26.6319	4.55546	2.54749	1.66772e-98	6.78793e-98
Tmu010527	expressed protein	33.5581	5.74168	2.54712	4.18403e-98	1.69712e-97
Tmu004674	protein zyg	30.1545	5.16	2.54693	2.10752e-296	1.83641e-295
Tmu003277	NADPH:adrenodoxin oxidoreductase	48.907	8.37372	2.5461	4.35766e-309	3.96462e-308
Tmu002110	Protein farnesyltransferase subunit beta	67.0316	11.4846	2.54514	0	0
Tmu003899	TGF-beta receptor type-1	37.7774	6.47882	2.54372	0	0
Tmu008971	pre mRNA splicing factor ATP dependent RNA	21.0175	3.6071	2.54268	1.07808e-289	9.2574e-289
Tmu005275	Transposon Ty3-I Gag-Pol polyprotein	12.47	2.14476	2.53957	6.34213e-64	2.09448e-63
Tmu009084	Unknown	10.103	1.73857	2.53881	7.92887e-19	1.72088e-18
Tmu009038	furin	13.5013	2.32792	2.53598	5.15595e-139	2.57145e-138
Tmu001346	Serine/threonine-protein phosphatase 6 catalytic subunit	45.213	7.80994	2.53335	9.4868e-161	5.20932e-160
Tmu009640	SWI:SNF matrix associated	27.7418	4.79323	2.53299	0	0
Tmu007911	e3 SUMO protein ligase PIAS2	15.2729	2.63934	2.53272	8.93358e-173	5.14245e-172
Tmu000331	YEATS domain-containing protein	41.7813	7.22163	2.53246	4.94558e-109	2.1304e-108
Tmu005140	methionyl tRNA synthetase cytoplasmic	61.772	10.6877	2.531	0	0
Tmu006697	dna methyltransferase 1 associated protein	33.0988	5.72931	2.53035	2.54196e-216	1.72636e-215
Tmu009728	E3 ubiquitin protein ligase TRIP12	44.4096	7.70204	2.52756	0	0
Tmu010823	Lysophospholipid acyltransferase 2	22.1287	3.83804	2.52748	1.66894e-135	8.15453e-135
Tmu002458	UTP glucose 1 phosphate uridylyltransferase	52.335	9.07883	2.5272	1.04923e-310	9.62008e-310
Tmu003849	AP-2 complex subunit sigma	31.9593	5.54938	2.52584	1.01446e-50	3.02013e-50
Tmu008709	Cytoskeleton-associated protein 5	18.9678	3.2937	2.52577	0	0
Tmu000193	rho GTPase activating protein 7	42.1919	7.33566	2.52397	0	0
Tmu008590	ras guanine nucleotide exchange factor	44.2168	7.70138	2.52141	0	0
Tmu002506	expressed conserved protein	24.6952	4.3013	2.52139	3.28331e-150	1.72142e-149
Tmu010493	ribosome biogenesis protein brx1	76.4325	13.3237	2.52019	2.28888e-269	1.86323e-268
Tmu000891	raf serine:threonine protein kinase	40.5699	7.0735	2.51991	0	0
Tmu012089	Unknown	14.2135	2.47988	2.51892	1.10432e-55	3.41521e-55
Tmu004559	Cold shock protein, DNA binding	176.26	30.7528	2.51892	3.08408e-250	2.36392e-249
Tmu000355	hypothetical protein EgrG_001014550	15.5883	2.71975	2.51892	9.06617e-21	2.01622e-20
Tmu001266	er degradation enhancing alpha mannosidase	100.733	17.6002	2.51687	0	0
Tmu007300	regulatory associated protein of mTOR	16.7341	2.92785	2.51488	0	0
Tmu010058	WD repeat protein 24, putative	25.2766	4.42304	2.51469	0	0
Tmu006294	global transcription activator snf2l2, partial	35.3929	6.1957	2.51412	0	0
Tmu000890	multiple inositol polyphosphate phosphatase	48.4899	8.50071	2.51203	3.05853e-233	2.20513e-232
Tmu000624	CTD small phosphatase-like protein	14.4054	2.52842	2.5103	1.18782e-88	4.55224e-88
Tmu000079	Golgi phosphoprotein 3-like protein	48.4195	8.50244	2.50964	4.01593e-159	2.19499e-158
Tmu001153	tropomyosin	567.816	99.7627	2.50885	0	0
Tmu010210	serine rich repeat protein	49.3224	8.66739	2.50857	5.43844e-272	4.46343e-271
Tmu008055	Ras-related C3 botulinum toxin substrate 2	178.921	31.4754	2.50703	0	0
Tmu001566	Nuclear pore complex protein Nup93	13.9976	2.46246	2.50701	7.14736e-138	3.54693e-137
Tmu009575	Unknown	169.154	29.8199	2.50399	1.47563e-313	1.36939e-312
Tmu007045	H(+)/Cl(-) exchange transporter 7	68.0332	11.9946	2.50385	0	0
Tmu003749	Sodium/potassium-transporting ATPase subunit alpha	249.153	43.9631	2.50267	0	0
Tmu007847	polyglutamine binding protein 1	17.5629	3.10061	2.50191	6.36335e-61	2.055e-60
Tmu011206	Unknown	127.848	22.586	2.50093	2.26301e-203	1.46932e-202
Tmu004394	Unknown	19.6305	3.46836	2.50077	2.63304e-37	6.98416e-37
Tmu002978	scythe:bat3	83.3612	14.7314	2.50048	0	0
Tmu003850	5' 3' exoribonuclease 2	35.4214	6.26757	2.49864	0	0
Tmu006168	Histone deacetylase	35.6478	6.31063	2.49796	5.28126e-194	3.32594e-193
Tmu010716	Unknown	18.5453	3.28397	2.49754	2.41653e-51	7.23233e-51
Tmu002001	RNA-binding protein MEX3B	31.1515	5.51674	2.49741	0	0
Tmu011046	RNA directed DNA polymerase reverse transcriptase	104.199	18.4563	2.49716	0	0
Tmu004464	protein FAM76A	42.2658	7.48909	2.49663	2.51207e-202	1.62292e-201
Tmu004166	U2 small nuclear ribonucleoprotein	33.5555	5.95767	2.49373	0	0
Tmu004212	Niemann Pick C2 protein	189.483	33.6746	2.49234	0	0
Tmu007031	cysteine rich secretory protein LCCL	105.102	18.7068	2.49016	2.3763e-157	1.28744e-156
Tmu001820	ubiquinone biosynthesis monooxygenase COQ6	105.935	18.8636	2.4895	0	0
Tmu006568	WD repeat-containing protein 46	57.2269	10.1923	2.48921	0	0
Tmu009060	oxysterol binding protein 10	97.1454	17.3053	2.48893	0	0
Tmu002433	Zinc finger CCCH domain containing protein 10	16.1373	2.87544	2.48854	3.74003e-189	2.30505e-188
Tmu005519	ADP-ribosylation factor-like protein	60.6629	10.8302	2.48575	1.90413e-127	8.98599e-127
Tmu006393	Dolichyl-diphosphooligosaccharide--protein glycosyltransferase subunit 2	105.24	18.7892	2.48571	0	0
Tmu005763	aminoacyl tRNA synthase complex interacting	16.3036	2.91195	2.48513	2.85142e-54	8.74544e-54
Tmu004096	general vesicular transport factor p115	25.7655	4.60352	2.48463	0	0
Tmu001413	protein lin 54	29.29	5.24297	2.48195	9.1671e-153	4.86515e-152
Tmu003645	Unknown	82.1485	14.7109	2.48135	0	0
Tmu007052	Coiled-coil domain-containing protein	41.9025	7.51763	2.47869	4.79942e-94	1.89526e-93
Tmu006032	Protein transport protein Sec23A	61.4659	11.0389	2.47719	0	0
Tmu011751	RNA directed DNA polymerase reverse transcriptase	86.4995	15.5371	2.47697	0	0
Tmu004280	Inositol polyphosphate 5-phosphatase	33.3799	6.0056	2.4746	0	0
Tmu009072	putative cation-transporting ATPase	21.1149	3.80102	2.4738	6.21145e-251	4.76945e-250
Tmu008134	Unknown	48.0531	8.66662	2.47109	4.46094e-112	1.95272e-111
Tmu001487	Transmembrane protein 106A	30.808	5.56171	2.4697	1.44903e-106	6.15623e-106
Tmu007232	Unknown	80.8123	14.5973	2.46887	3.77516e-199	2.41017e-198
Tmu007553	Pre-mRNA-processing factor 39	29.9705	5.41609	2.46822	0	0
Tmu009434	vesicle associated membrane protein vamp	111.104	20.1125	2.46575	0	0
Tmu008531	Mitochondrial thiamine pyrophosphate carrier	54.1753	9.82183	2.46357	6.41358e-179	3.78407e-178
Tmu010033	LIM, zinc binding,domain containing protein	1929.89	350.216	2.4622	0	0
Tmu006193	Transcription elongation factor B polypeptide 2	179.145	32.6069	2.45788	1.36369e-310	1.24944e-309
Tmu008475	hypothetical protein EgrG_000222500	68.3996	12.4528	2.45752	6.50092e-119	2.94594e-118
Tmu002023	Tumor protein p63-regulated gene 1-like protein	17.4285	3.17304	2.45751	6.16991e-50	1.82222e-49
Tmu002010	Cyclic AMP-responsive element-binding protein 3-like protein	63.7991	11.619	2.45705	0	0
Tmu002171	Serine/threonine-protein kinase ULK3	43.8573	7.98964	2.45661	2.49085e-263	1.98413e-262
Tmu004553	hydroxymethylglutaryl coenzyme A reductase	22.8624	4.16857	2.45535	2.21898e-165	1.24263e-164
Tmu003214	Neuronal acetylcholine receptor subunit alpha-3	63.1709	11.5304	2.45382	2.3216e-60	7.46036e-60
Tmu001143	suppressor of Ty 5	60.7987	11.0988	2.45364	0	0
Tmu003803	expressed conserved protein	275.08	50.3281	2.45042	0	0
Tmu007822	phosphatidylinositol binding clathrin assembly	165.801	30.3794	2.44829	0	0
Tmu003057	glyoxylate reductase:hydroxypyruvate reductase	69.5238	12.7473	2.44732	1.30996e-246	9.94682e-246
Tmu006258	Tolloid protein 1	30.4547	5.58816	2.44622	0	0
Tmu008298	peptidyl-prolyl isomerase	129.888	23.8349	2.44612	0	0
Tmu000576	hypothetical protein EGR_05724	59.3396	10.8912	2.44583	1.36455e-312	1.2609e-311
Tmu004084	protein fat free	18.5389	3.40812	2.44351	5.4316e-245	4.10275e-244
Tmu005396	ER lumen protein retaining receptor	55.3365	10.1739	2.44336	6.62673e-130	3.15827e-129
Tmu010492	Calcipressin-2	36.4448	6.70278	2.44288	1.63067e-109	7.0361e-109
Tmu005900	Unknown	213.963	39.4076	2.44082	5.94345e-265	4.75476e-264
Tmu005431	Proteasomal ATPase-associated factor	25.5401	4.70491	2.44053	2.87238e-139	1.4342e-138
Tmu004992	tetraspanin	118.838	21.8931	2.44045	0	0
Tmu001715	presenilin associated rhomboid	21.4381	3.94985	2.44031	3.1737e-63	1.04202e-62
Tmu008982	VIP36-like protein	138.199	25.4637	2.44023	0	0
Tmu004779	S adenosylmethionine mitochondrial carrier	22.0089	4.06294	2.43749	6.03287e-84	2.25292e-83
Tmu002333	T complex protein 1 subunit alpha	376.127	69.5052	2.43603	0	0
Tmu004106	nuclear receptor binding protein	42.8383	7.92411	2.43458	0	0
Tmu005499	Phosphatidylinositol transfer protein alpha isoform	147.164	27.266	2.43225	0	0
Tmu008875	hypothetical protein	1789.8	331.813	2.43136	0	0
Tmu011279	Histone H2B	15.0335	2.78803	2.43086	1.43848e-75	5.13993e-75
Tmu002406	host cell factor 1	30.9781	5.75044	2.4295	0	0
Tmu000651	protein serac1	81.7385	15.2045	2.42652	0	0
Tmu010583	zinc finger protein 598	20.2367	3.76616	2.42581	3.76805e-170	2.13962e-169
Tmu001652	Nucleoporin seh1	22.885	4.26314	2.42441	4.06754e-119	1.84452e-118
Tmu000486	ubiquitin carboxyl terminal hydrolase isozyme	145.033	27.0282	2.42384	1.11661e-274	9.21663e-274
Tmu009767	aldo keto reductase	73.4819	13.697	2.42353	3.36451e-211	2.24508e-210
Tmu000313	U5 small nuclear ribonucleoprotein 200 kDa	26.0192	4.85065	2.42333	0	0
Tmu004705	cytosolic Fe S cluster assembly factor nubp1	18.1856	3.39129	2.42289	1.63264e-59	5.20906e-59
Tmu008885	Cdc42-interacting protein	531.186	99.0594	2.42285	0	0
Tmu002129	Ubiquitin-conjugating enzyme E2 H	179.628	33.4993	2.42281	0	0
Tmu007719	DNA replication licensing factor MCM4	16.1305	3.0111	2.42143	9.10535e-137	4.48774e-136
Tmu001643	disks large 1	89.4289	16.6973	2.42113	0	0
Tmu006566	Glycerol-3-phosphate dehydrogenase	310.859	58.1131	2.41933	0	0
Tmu000077	groucho protein	23.2202	4.34129	2.41918	3.51652e-249	2.69061e-248
Tmu010476	transmembrane protein 39a	21.0989	3.94919	2.41754	2.62822e-119	1.19266e-118
Tmu004703	nipped b protein	27.6122	5.17336	2.41613	0	0
Tmu002842	E3 ubiquitin protein ligase UBR3	18.8306	3.52943	2.41557	0	0
Tmu004818	E3 ubiquitin-protein ligase 5-Mar	29.5096	5.53142	2.41546	8.82514e-93	3.46289e-92
Tmu005511	suppressor of hairy wing	31.5881	5.9301	2.41325	2.23416e-320	2.1064e-319
Tmu007539	syntaxin binding protein 1	51.8438	9.73305	2.41321	0	0
Tmu008425	hypothetical protein EgrG_000216300	18.743	3.52172	2.412	2.78435e-37	7.3825e-37
Tmu000395	Myotubularin protein 2	15.2493	2.86857	2.41034	5.90121e-89	2.26562e-88
Tmu008558	transcription factor SOX 6	12.5829	2.36805	2.40969	3.08294e-75	1.09796e-74
Tmu001543	protein kinase c iota type	42.2027	7.94548	2.40913	5.67206e-264	4.52928e-263
Tmu000527	putative Xaa-Pro aminopeptidase 3	13.8788	2.61614	2.40737	1.98685e-73	6.9803e-73
Tmu003020	Actin-related protein	26.1274	4.93021	2.40584	0	0
Tmu004805	RING finger protein 145	17.6282	3.33034	2.40414	7.18777e-155	3.84769e-154
Tmu000052	UDP glucuronic acid decarboxylase 1	23.5322	4.44685	2.40378	6.55116e-92	2.5521e-91
Tmu004006	conserved hypothetical protein	51.0227	9.64763	2.40289	2.88487e-103	1.19899e-102
Tmu002195	Mitochondrial inner membrane protein	66.4797	12.5767	2.40216	0	0
Tmu002939	neural class-II beta tubulin	468.044	88.6425	2.40057	0	0
Tmu002699	Atxn3 protein	42.9163	8.12958	2.40027	2.18492e-132	1.05057e-131
Tmu008907	serine:threonine protein phosphatase 4	66.0774	12.5192	2.40001	0	0
Tmu004556	Unknown	12.5618	2.38112	2.39933	2.60541e-40	7.10676e-40
Tmu006525	dna repair endonuclease xpf	12.5803	2.39448	2.39338	2.32748e-110	1.00762e-109
Tmu004248	PDZ domain containing protein GIPC3	26.0038	4.94945	2.39338	1.93457e-81	7.12615e-81
Tmu004639	hypothetical protein EgrG_000620100	22.3399	4.25541	2.39225	8.15173e-106	3.44638e-105
Tmu001753	Translocon associated protein subunit alpha	169.202	32.2363	2.39199	0	0
Tmu010514	arsenite resistance protein 2	46.987	8.95213	2.39196	0	0
Tmu008544	14-3-3 protein zeta	296.05	56.4219	2.39151	0	0
Tmu001484	Unknown	126.828	24.1731	2.3914	4.55769e-311	4.19359e-310
Tmu003246	WD repeat-containing protein 67	11.709	2.23499	2.38928	2.48777e-67	8.42355e-67
Tmu006510	inositol monophosphatase	92.3393	17.6329	2.38867	0	0
Tmu004040	Transmembrane protein 62	28.574	5.45915	2.38795	0	0
Tmu003024	pre mRNA processing splicing factor 8	56.7364	10.8524	2.38626	0	0
Tmu001127	hypothetical protein EgrG_000790000	17.1444	3.29576	2.37905	2.54541e-47	7.38004e-47
Tmu003599	Lon protease	24.0051	4.61516	2.37889	6.00271e-252	4.61463e-251
Tmu009033	NTF2 export protein 2	117.734	22.6385	2.37868	6.20277e-182	3.71194e-181
Tmu010027	centrosomal protein 1	88.4293	17.0062	2.37846	0	0
Tmu001233	protein kinase c epsilon type	35.2138	6.77439	2.37798	0	0
Tmu004271	t complex protein 11 protein 1	34.9135	6.71988	2.37728	5.30415e-215	3.58727e-214
Tmu006604	Unknown	10.569	2.03477	2.3769	1.44296e-16	3.02515e-16
Tmu000613	E3 ubiquitin protein ligase Bre1	21.7133	4.18031	2.3769	1.12997e-256	8.82249e-256
Tmu008829	Lysine-specific demethylase 6A	21.852	4.21775	2.37322	0	0
Tmu004741	Protein CLEC16A	25.8465	4.99337	2.37188	1.76104e-270	1.43896e-269
Tmu008674	expressed conserved protein	54.1617	10.4709	2.37089	6.90443e-237	5.05936e-236
Tmu004557	upf3 regulator of nonsense transcripts	69.6542	13.4677	2.37071	1.7561e-299	1.54366e-298
Tmu001052	phosphoglycerate mutase	576.261	111.912	2.36436	0	0
Tmu001874	hypothetical protein EGR_01116	634.01	123.164	2.36392	0	0
Tmu007282	sodium:hydrogen exchanger 2 (nhe2)	161.118	31.3185	2.36303	0	0
Tmu000319	PWWP domain containing protein 2A	23.1328	4.49792	2.36261	1.825e-149	9.54139e-149
Tmu003528	Metal dependent phosphohydrolase HD region	23.3494	4.54088	2.36234	1.51148e-132	7.27572e-132
Tmu007807	heat shock protein 71 kDa protein	971.173	189.132	2.36033	0	0
Tmu011047	Retrovirus-related Pol polyprotein	69.1466	13.4735	2.35953	3.12046e-112	1.36686e-111
Tmu006307	phosphatidate phosphatase	229.454	44.7466	2.35835	0	0
Tmu003952	histone H4 transcription factor	25.6661	5.00837	2.35745	5.17463e-135	2.51982e-134
Tmu008777	Fragile site associated protein, C terminal	12.7741	2.4935	2.35698	0	0
Tmu006409	histone lysine N methyltransferase	21.1256	4.12374	2.35697	0	0
Tmu003382	single stranded dna binding protein	18.191	3.55208	2.35649	2.10524e-104	8.82298e-104
Tmu002542	protein hira	21.8669	4.27133	2.35599	2.04798e-262	1.62537e-261
Tmu004353	Transcription factor E4F1	17.603	3.43982	2.35542	8.94579e-109	3.84847e-108
Tmu004837	regulator of G protein signaling 7	101.13	19.7854	2.3537	0	0
Tmu001598	hypothetical protein EGR_02469	41.8862	8.19561	2.35355	0	0
Tmu010494	syntaxin 5	41.3596	8.11002	2.35044	8.65029e-151	4.55367e-150
Tmu003985	protein FAM91A1	19.9576	3.91409	2.35019	5.80671e-152	3.07545e-151
Tmu000765	phosphoserine phosphatase	516.38	101.474	2.34732	0	0
Tmu000584	Cell division protein kinase	41.7284	8.20555	2.34636	0	0
Tmu001924	Vacuolar protein sorting-associated protein 4A	284.119	55.8866	2.34592	0	0
Tmu011369	Unknown	19.6048	3.85905	2.34489	1.34931e-49	3.97692e-49
Tmu004517	sphingosine 1 phosphate lyase 1	35.6879	7.02754	2.34434	7.94112e-188	4.86885e-187
Tmu007634	leucine aminopeptidase protein	104.657	20.615	2.3439	0	0
Tmu008247	ryanodine receptor 44f	74.4611	14.6935	2.34131	0	0
Tmu002375	dynein heavy chain	23.1313	4.56454	2.34131	5.79289e-233	4.17422e-232
Tmu008978	ankyrin domain repeat containing protein	28.7875	5.68221	2.34092	2.53673e-220	1.74747e-219
Tmu002052	AT rich interactive domain containing protein	50.6865	10.0063	2.34069	0	0
Tmu006143	ATP-dependent RNA helicase DDX3Y	75.3937	14.8863	2.34046	0	0
Tmu007919	Unknown	60.2049	11.8915	2.33995	2.22139e-74	7.86599e-74
Tmu003324	zinc finger SWIM domain containing protein	11.4156	2.25764	2.33812	1.98932e-250	1.5257e-249
Tmu001007	Alpha-parvin	62.8532	12.4434	2.33661	2.47665e-258	1.94656e-257
Tmu004611	Afadin	38.1734	7.56002	2.33611	7.74201e-321	7.3097e-320
Tmu000037	39S ribosomal protein L16, mitochondrial	55.9484	11.0879	2.33511	6.13187e-141	3.0926e-140
Tmu001584	pumilio 2	34.2325	6.7857	2.3348	0	0
Tmu010592	zinc finger protein 26	29.8672	5.94056	2.32989	0	0
Tmu001732	Vacuolar protein sorting-associated protein	42.8979	8.54478	2.32779	0	0
Tmu000960	DNA directed RNA polymerase II subunit	36.2303	7.2174	2.32765	0	0
Tmu001768	Rhodanese	33.9176	6.75782	2.3274	2.57973e-286	2.20065e-285
Tmu007912	ATP-dependent RNA helicase abstrakt	22.6418	4.51475	2.32627	6.51031e-145	3.3392e-144
Tmu001354	Heterogeneous nuclear ribonucleoproteins A2/B1	103.384	20.6146	2.32627	2.04313e-315	1.90555e-314
Tmu000367	Sin3 histone deacetylase corepressor complex component	23.8024	4.74618	2.32627	2.32169e-106	9.85732e-106
Tmu011051	Transposon Ty3-I Gag-Pol polyprotein	103.281	20.5942	2.32626	3.00595e-303	2.67856e-302
Tmu000774	survival motor neuron protein 1	24.0445	4.81253	2.32084	3.76533e-61	1.21871e-60
Tmu004459	zinc finger, C2H2 type	13.7969	2.76148	2.32083	1.92748e-71	6.68495e-71
Tmu008903	dual specificity mitogen activated protein	29.9468	5.99531	2.3205	1.15955e-211	7.74945e-211
Tmu008827	Glycogenin-1	190.228	38.1052	2.31967	0	0
Tmu003563	transmembrane protein 50B	64.702	12.9612	2.31961	3.16587e-156	1.70527e-155
Tmu000080	Proton coupled amino acid transporter 1	14.5547	2.91608	2.31938	2.08887e-57	6.56154e-57
Tmu000875	Mitochondrial chaperone BCS1	20.5073	4.11172	2.31832	2.0536e-46	5.89883e-46
Tmu009269	Cell division protein kinase	130.621	26.2236	2.31645	0	0
Tmu007817	phd finger protein 10	19.6159	3.93988	2.3158	3.76169e-120	1.71721e-119
Tmu009181	26S protease regulatory subunit 7	228.278	45.8508	2.31577	0	0
Tmu001575	Transcription initiation factor TFIID subunit	29.0098	5.83155	2.31459	9.2324e-191	5.71995e-190
Tmu000634	Bloom syndrome protein	12.8693	2.58787	2.3141	1.87129e-164	1.04567e-163
Tmu006633	glutamyl tRNA synthetase cytoplasmic	72.2165	14.5275	2.31354	0	0
Tmu006840	Ankyrin repeat domain containing protein	204.98	41.3262	2.31035	0	0
Tmu006674	cyclin k	26.6249	5.36954	2.30991	5.08402e-122	2.34308e-121
Tmu003196	transient receptor potential cation channel	52.5678	10.6029	2.30972	0	0
Tmu009055	peptidyl prolyl cis trans isomerase 3	10.9763	2.21431	2.30946	4.67468e-60	1.49811e-59
Tmu003823	eukaryotic translation initiation factor 3	203.964	41.1563	2.30913	0	0
Tmu003838	WD repeat-containing protein 82	64.7141	13.061	2.30881	2.024e-229	1.44245e-228
Tmu001277	pdz domain containing protein	122.708	24.8357	2.30474	0	0
Tmu007551	methyltransferase C20orf7	25.1277	5.08693	2.30441	6.18347e-87	2.35313e-86
Tmu003354	NAD kinase domain containing protein 1	66.2553	13.4332	2.30223	4.03732e-237	2.96009e-236
Tmu006166	protein phosphatase 5	25.0312	5.07594	2.30198	6.2131e-112	2.71787e-111
Tmu003058	lysine specific demethylase 5A	16.4693	3.34192	2.30103	7.10033e-260	5.59754e-259
Tmu003487	dynactin subunit	209.473	42.5737	2.29873	0	0
Tmu008992	conserved hypothetical protein	21.9754	4.46842	2.29805	3.22622e-95	1.2889e-94
Tmu003379	SWI/SNF-related matrix-associated actin-dependent regulator of chromatin subfamily D member	38.4239	7.81568	2.29756	3.54715e-174	2.05368e-173
Tmu010680	Islet cell autoantigen	16.1478	3.28694	2.29652	1.36895e-22	3.11096e-22
Tmu005478	Protein DGCR14	16.0071	3.2583	2.29652	5.43963e-77	1.95766e-76
Tmu000814	2 aminoethanethiol dioxygenase	25.9621	5.28466	2.29652	4.22355e-86	1.59884e-85
Tmu003658	vesicular amine transporter	26.9423	5.49034	2.29491	3.85257e-152	2.04213e-151
Tmu007988	Valyl-tRNA synthetase	58.3917	11.9068	2.29398	0	0
Tmu010518	Casein kinase I isoform delta-A	28.7872	5.87528	2.2927	1.12028e-194	7.07227e-194
Tmu002130	CCR4-NOT transcription complex subunit 3	13.3021	2.71498	2.29264	2.28794e-98	9.29486e-98
Tmu009380	Transmembrane protein 87A	206.458	42.1455	2.2924	0	0
Tmu003768	dnaJ subfamily C 3	22.868	4.66965	2.29194	0	0
Tmu003700	sentrin specific protease 1	31.8928	6.51449	2.29151	2.26815e-164	1.26635e-163
Tmu007254	Zinc finger HIT type	16.6971	3.41296	2.2905	1.00999e-57	3.18105e-57
Tmu012148	Cell division control protein	15.7121	3.2128	2.28997	3.14987e-75	1.12149e-74
Tmu002190	Phosphatidylinositol 4,5-bisphosphate 5-phosphatase A	69.465	14.2083	2.28955	0	0
Tmu009145	Nuclear receptor subfamily 5 group A member	21.5144	4.40495	2.28811	1.2331e-299	1.08466e-298
Tmu010219	heart specific myosin light chain phosphatase	35.2785	7.22344	2.28803	3.66662e-111	1.59694e-110
Tmu000610	zinc finger protein	22.4612	4.60662	2.28565	0	0
Tmu010477	Mastin	135.046	27.7042	2.28527	0	0
Tmu003818	Eukaryotic translation initiation factor 3 subunit F	90.2296	18.5271	2.28396	2.85468e-253	2.20368e-252
Tmu004348	Beta-catenin-like protein	68.1896	14.0155	2.28253	0	0
Tmu008429	Conserved oligomeric Golgi complex subunit 5	28.1863	5.7943	2.28229	5.57836e-235	4.06017e-234
Tmu003581	hypothetical protein EgrG_000883800	93.1311	19.1611	2.28108	0	0
Tmu006394	hypothetical protein EgrG_000364900	86.5632	17.8425	2.27844	0	0
Tmu008396	Derlin-2	36.1368	7.45128	2.27791	6.48191e-74	2.28405e-73
Tmu002246	transcription elongation factor spt6	65.9739	13.6044	2.27782	0	0
Tmu006126	ran GTPase activating protein 1	49.2937	10.1739	2.27653	4.72421e-315	4.39663e-314
Tmu006498	lysine specific histone demethylase 1B	15.8463	3.27407	2.27499	1.19813e-148	6.2339e-148
Tmu001048	phosphatidylinositol 4 kinase alpha	28.2599	5.84632	2.27316	0	0
Tmu008957	E3 SUMO-protein ligase RanBP2	50.6252	10.4741	2.27303	0	0
Tmu007049	Ligatin	61.1668	12.6587	2.27262	1.64151e-268	1.33124e-267
Tmu007315	guanine nucleotide binding protein	652.79	135.103	2.27256	0	0
Tmu006180	Ras-like GTP-binding protein Rho1	81.6892	16.9213	2.2713	1.64323e-195	1.03938e-194
Tmu001492	Coiled-coil domain-containing protein 6	75.1979	15.6023	2.26893	0	0
Tmu000244	Transposon Ty3-I Gag-Pol polyprotein	10.0506	2.08533	2.26893	3.52233e-22	7.96832e-22
Tmu005682	DNA repair protein RAD51 4	49.3799	10.2498	2.26833	0	0
Tmu002636	ATP dependent RNA helicase DDX3X	19.7434	4.09897	2.26804	2.17357e-213	1.45863e-212
Tmu003480	UBX domain-containing protein 4	45.7216	9.49798	2.26718	5.41557e-239	4.0045e-238
Tmu002335	60S ribosome subunit biogenesis protein NIP7	220.369	45.7824	2.26706	0	0
Tmu010138	GTP binding protein 10	16.6425	3.45811	2.26682	1.62521e-71	5.64262e-71
Tmu009188	hypothetical protein EgrG_000118100	24.8289	5.168	2.26434	1.85457e-150	9.75094e-150
Tmu001895	Dual specificity protein kinase CLK2	14.2627	2.96967	2.26387	2.2942e-74	8.12158e-74
Tmu001105	transport protein Sec61 alpha subunit	86.7583	18.0655	2.26376	0	0
Tmu000263	Ras-related protein Rab-8B	147.867	30.8179	2.26246	3.4457e-305	3.08947e-304
Tmu010099	Unknown	16.8356	3.51133	2.26143	3.2983e-19	7.19588e-19
Tmu006998	neuropeptide	45.8414	9.56098	2.26142	3.79355e-42	1.05087e-41
Tmu003739	dmX protein 1	11.7529	2.45244	2.26073	0	0
Tmu009737	leucyl tRNA synthetase	55.1189	11.5023	2.26062	0	0
Tmu003302	Coiled-coil domain-containing protein	54.4731	11.3779	2.25931	1.11949e-194	7.07071e-194
Tmu006897	GTP-binding protein Rhes	13.6303	2.84868	2.25845	2.72149e-41	7.47834e-41
Tmu005288	Tyrosyl-tRNA synthetase, cytoplasmic	13.0822	2.73459	2.25821	2.44197e-50	7.24338e-50
Tmu002369	hypothetical protein EgrG_000831200	12.7505	2.66527	2.2582	4.08251e-56	1.26738e-55
Tmu002299	GPI mannosyltransferase	14.536	3.04046	2.25727	1.00943e-76	3.63081e-76
Tmu003008	Unknown	186.656	39.0676	2.25634	0	0
Tmu011919	Kelch repeat type 1	19.0785	3.99444	2.25588	1.78769e-84	6.69134e-84
Tmu002675	conserved hypothetical protein	56.0933	11.7623	2.25366	0	0
Tmu000439	translocon associated protein subunit beta	128.16	26.8833	2.25316	4.0644e-226	2.86515e-225
Tmu010002	transmembrane emp24 domain containing protein	99.4995	20.8832	2.25235	7.24689e-202	4.67486e-201
Tmu000090	UDP glucose 4 epimerase	280.79	59.0489	2.24951	0	0
Tmu005448	E3 ubiquitin protein ligase KCMF1	85.983	18.0898	2.24888	7.62291e-316	7.11983e-315
Tmu004067	Enoyl-CoA hydratase	18.7737	3.95413	2.24728	5.55369e-263	4.41576e-262
Tmu002336	hypothetical protein EgrG_000827300	19.6268	4.13903	2.24546	3.22069e-191	2.00015e-190
Tmu007319	Trafficking protein particle complex subunit 4	55.6286	11.7343	2.2451	5.56696e-269	4.52037e-268
Tmu000660	ubiquitin fold modifier 1	1013.26	214.444	2.24033	0	0
Tmu009651	zinc finger protein	103.769	22.0074	2.23731	0	0
Tmu004714	hypothetical protein EGR_05809	130.349	27.6478	2.23714	0	0
Tmu001104	SAP30 binding protein	30.3099	6.44345	2.23388	7.70736e-97	3.11168e-96
Tmu008691	exostosin 3	54.02	11.486	2.23362	0	0
Tmu002374	Pyridoxal phosphate dependent transferase major region subdomain 1	33.2501	7.07074	2.23343	0	0
Tmu004513	lactate dehydrogenase B	776.835	165.241	2.23304	0	0
Tmu001782	protein arginine N methyltransferase 7	27.5392	5.85888	2.23279	3.6626e-207	2.4069e-206
Tmu000493	Anoctamin-10	32.5772	6.93484	2.23193	0	0
Tmu002706	Zinc finger protein ZPR1	43.2935	9.21793	2.23164	1.09573e-189	6.77244e-189
Tmu002854	Leucine-rich repeat-containing protein 47	27.4533	5.84811	2.23094	8.74471e-146	4.49946e-145
Tmu005279	RhoGAP	11.8199	2.51814	2.23079	1.27964e-87	4.88686e-87
Tmu004893	protein dopey 1	16.3922	3.49263	2.23062	0	0
Tmu010220	Glutamate	17.6825	3.7681	2.23041	1.60157e-85	6.0452e-85
Tmu003496	Cationic amino acid transporter 4	70.3115	15.0154	2.22732	0	0
Tmu008752	hepatoma up regulated protein	51.678	11.0509	2.22539	0	0
Tmu000487	phosphatidylinositol	22.1211	4.73203	2.22489	5.82758e-61	1.88338e-60
Tmu005105	translational activator gcn1	15.3009	3.27534	2.2239	0	0
Tmu000719	C2 calcium lipid binding region CaLB	36.2855	7.7677	2.22383	2.5492e-290	2.19187e-289
Tmu004087	NOP5 family protein	36.018	7.7127	2.22341	9.97983e-222	6.91878e-221
Tmu003800	rna binding protein musashi	66.0571	14.1457	2.22335	5.2865e-322	4.99994e-321
Tmu000510	hypothetical protein EGR_02920	286.078	61.2628	2.22333	0	0
Tmu005026	hypothetical protein EGR_08676	19.1425	4.1029	2.22206	5.08193e-57	1.58827e-56
Tmu004718	protection of telomeres protein 1	59.8347	12.8312	2.22133	5.4291e-255	4.21859e-254
Tmu001677	diphthine synthase	36.9538	7.92879	2.22055	1.59792e-122	7.37747e-122
Tmu002602	syntaxin binding protein 1	68.0803	14.609	2.22038	0	0
Tmu009302	hypothetical protein EGR_09332	36.7878	7.8997	2.21936	8.30044e-96	3.33146e-95
Tmu010664	expressed conserved protein	10.795	2.3181	2.21935	2.07271e-12	4.05675e-12
Tmu009070	leucine rich repeat containing protein 68	31.2911	6.72531	2.21808	0	0
Tmu009635	SWI:SNF matrix associated	11.6437	2.50284	2.21791	3.99323e-111	1.73802e-110
Tmu003535	pumilio 2	25.8124	5.55606	2.21593	1.21325e-303	1.08259e-302
Tmu009708	Histone-lysine N-methyltransferase MLL3	11.4369	2.46189	2.21586	0	0
Tmu004773	mitochondrial uncoupling protein 4	14.5779	3.1539	2.20857	1.05116e-49	3.10238e-49
Tmu001808	E3 ubiquitin protein ligase HERC4	34.9978	7.5736	2.20821	0	0
Tmu004323	ubiquitin carboxyl terminal hydrolase 16	31.9371	6.91644	2.20713	9.24216e-217	6.2866e-216
Tmu010873	Serine/threonine-protein kinase haspin	38.8651	8.43591	2.20386	2.44093e-208	1.60977e-207
Tmu000698	hypothetical protein EGR_03242	39.9851	8.68557	2.20277	0	0
Tmu001242	GDP fucose transporter	171.177	37.1982	2.20218	0	0
Tmu002099	cysteine desulfurase mitochondrial	51.5509	11.206	2.20173	1.66905e-104	7.00173e-104
Tmu003896	hypoxanthine guanine phosphoribosyltransferase	116.332	25.2893	2.20165	1.06256e-227	7.52715e-227
Tmu004836	28S ribosomal protein S11, mitochondrial	137.851	29.9861	2.20074	1.77733e-205	1.16269e-204
Tmu001628	zinc finger C4H2 domain containing protein	25.7211	5.59928	2.19964	2.80554e-75	1.00026e-74
Tmu002460	Acylamino-acid-releasing enzyme	16.3143	3.55553	2.198	7.815e-122	3.59789e-121
Tmu010833	hypothetical protein EGR_07472	31.9371	6.96106	2.19785	1.97069e-70	6.78052e-70
Tmu002132	leucine rich repeats containing F box	13.1724	2.87423	2.19627	4.5773e-96	1.84112e-95
Tmu005265	Ras-related protein Rab-39B	32.7121	7.13811	2.19621	8.17024e-69	2.79483e-68
Tmu001688	hypothetical protein EmuJ_000438700	35.1107	7.66849	2.1949	3.44352e-197	2.18769e-196
Tmu006647	60S ribosomal export protein NMD3	110.508	24.1715	2.19277	1.24442e-153	6.62058e-153
Tmu006390	cysteine:serine rich nuclear protein 1	12.7955	2.79892	2.19269	1.60955e-89	6.19592e-89
Tmu008284	Helicase RNase D C terminal HRDC domain	11.3171	2.47653	2.19211	3.16333e-103	1.3143e-102
Tmu005864	ubiquitin carboxyl terminal hydrolase 5	15.2768	3.34483	2.19134	1.3872e-27	3.33875e-27
Tmu000499	histone lysine n methyltransferase setd8	65.1718	14.2776	2.19049	3.0666e-221	2.12147e-220
Tmu001876	Fibronectin type III domain containing protein	10.8398	2.37522	2.19021	1.10083e-270	9.00627e-270
Tmu006135	anaphase promoting complex subunit 1	17.9492	3.94286	2.18661	0	0
Tmu003491	Ubiquitin domain-containing protein UBFD1	163.193	35.8658	2.1859	0	0
Tmu005518	Tryptophanyl-tRNA synthetase, cytoplasmic	65.078	14.3202	2.18412	0	0
Tmu007718	Unknown	13.0857	2.88393	2.18188	2.24861e-19	4.91982e-19
Tmu006005	Unknown	31.272	6.89197	2.18188	3.5001e-50	1.0356e-49
Tmu004851	Rho GTPase activating protein 21	39.5459	8.72302	2.18063	0	0
Tmu003389	DNA ligase	36.9957	8.16275	2.18023	5.65583e-83	2.09945e-82
Tmu004133	WD repeat-containing protein 3	21.7136	4.79669	2.17849	4.70781e-201	3.03091e-200
Tmu003848	expressed conserved protein	11.1661	2.4677	2.17789	5.37629e-30	1.32767e-29
Tmu001039	Eukaryotic peptide chain release factor subunit	111.689	24.6856	2.17775	0	0
Tmu004801	DNA topoisomerase 3 beta 1	16.9709	3.75323	2.17686	2.54413e-137	1.25774e-136
Tmu002378	Ataxin 2 N terminaldomain containing protein	45.9357	10.1596	2.17677	1.33398e-322	1.26481e-321
Tmu000838	expressed protein	113.023	25.0056	2.17629	6.27889e-99	2.56204e-98
Tmu001292	Ribose-phosphate pyrophosphokinase	134.034	29.6892	2.17459	0	0
Tmu004422	forkhead box protein O4	128.398	28.4477	2.17424	0	0
Tmu006030	pre mRNA splicing factor CWC22	44.9427	9.9765	2.17148	0	0
Tmu005634	stefin 1	35.1147	7.79749	2.17099	6.53687e-80	2.38827e-79
Tmu001865	expressed protein	41.5024	9.21877	2.17055	1.29689e-103	5.40385e-103
Tmu010674	growth factor receptor bound protein 7	71.2495	15.8331	2.16994	0	0
Tmu009473	Mediator of RNA polymerase II transcription subunit 19-B	19.3715	4.30785	2.1689	2.97236e-60	9.53975e-60
Tmu002085	KH domain containing RNA binding signal	114.61	25.5058	2.16784	0	0
Tmu008770	Sep15 SelM redox	165.51	36.8364	2.16771	0	0
Tmu003375	hypothetical protein EGR_03370	58.914	13.1167	2.16721	4.16358e-85	1.56701e-84
Tmu005694	potassium voltage gated channel subfamily D	25.6995	5.7228	2.16695	6.02083e-156	3.24038e-155
Tmu000934	Jumonji, AT rich interactive domain 1B	52.922	11.792	2.16606	0	0
Tmu001775	DNA directed RNA polymerase III subunit RPC1	17.8996	3.98961	2.16561	4.45526e-234	3.22826e-233
Tmu009827	Unknown	89.124	19.8853	2.16411	7.99821e-196	5.06397e-195
Tmu000301	conserved hypothetical protein	55.6474	12.4191	2.16375	8.89532e-149	4.63384e-148
Tmu000272	expressed conserved protein	37.0879	8.27873	2.16347	4.93978e-112	2.16159e-111
Tmu001532	Ran-binding protein 3	28.472	6.35628	2.16329	1.03558e-141	5.24328e-141
Tmu002934	phosphorylase b kinase regulatory	118.29	26.4088	2.16324	0	0
Tmu010924	Unknown	29.9546	6.68966	2.16277	6.26825e-34	1.60467e-33
Tmu010800	Ras-related C3 botulinum toxin substrate 2	32.1572	7.18155	2.16277	1.69027e-36	4.43636e-36
Tmu006051	Unknown	13.2259	2.9537	2.16277	1.16887e-18	2.53183e-18
Tmu000176	actin interacting protein 1	99.5904	22.2553	2.16186	0	0
Tmu006853	hypothetical protein EgrG_000209100	70.4012	15.7372	2.16142	0	0
Tmu001214	Transcription initiation factor TFIID subunit	35.656	7.97206	2.16112	2.88279e-94	1.14152e-93
Tmu001571	bhlhzip transcription factor max:bigmax	52.393	11.7203	2.16036	8.02158e-242	5.98945e-241
Tmu002986	Four and a half LIM domains-containing protein	174.754	39.0979	2.16016	2.00634e-209	1.32992e-208
Tmu004736	integrator complex subunit 4	11.0751	2.48055	2.15859	1.32868e-98	5.41135e-98
Tmu006575	hypothetical protein EGR_09714	15.2691	3.42052	2.15833	4.56841e-36	1.19446e-35
Tmu002793	hypothetical protein EGR_04985	46.8923	10.513	2.15718	2.28101e-72	7.94715e-72
Tmu000450	expressed protein	13.606	3.05216	2.15634	5.55743e-17	1.17306e-16
Tmu008642	fad synthase	53.8007	12.0935	2.15339	9.05927e-268	7.32865e-267
Tmu000859	CCR4 NOT transcription complex subunit 10	24.8617	5.60668	2.14871	3.72969e-208	2.45845e-207
Tmu002656	Transducin beta-like protein 3	26.081	5.88201	2.14862	1.62994e-161	8.98056e-161
Tmu000343	Double stranded RNA binding	14.3528	3.24071	2.14695	7.64474e-71	2.6415e-70
Tmu009375	Splicing factor 3A subunit 2	83.6854	18.908	2.14598	2.44463e-236	1.78531e-235
Tmu005988	mitochondrial 2 oxoglutarate:malate carrier	41.035	9.27238	2.14584	2.10253e-117	9.45193e-117
Tmu000346	sterol regulatory element binding protein 1	91.9324	20.7739	2.1458	1.02007e-317	9.56186e-317
Tmu006955	Hydroxymethylglutaryl-CoA synthase, cytoplasmic	43.8671	9.92572	2.1439	1.29651e-191	8.07877e-191
Tmu003469	retrograde Golgi transport protein RGP1	13.5979	3.07781	2.14341	1.4574e-54	4.47732e-54
Tmu008779	fch and double sh3 domains protein 2	48.867	11.0636	2.14304	0	0
Tmu004550	testis expressed sequence 2 protein	50.8228	11.5194	2.14141	0	0
Tmu007577	long chain fatty acid coenzyme A ligase 4	52.4162	11.8944	2.13973	0	0
Tmu000653	conserved hypothetical protein	64.1718	14.5671	2.13923	4.27653e-209	2.83184e-208
Tmu000990	Importin subunit beta-1	36.3706	8.25915	2.13871	0	0
Tmu004536	glutamate receptor AMPA	23.3958	5.31511	2.13808	4.82584e-172	2.76321e-171
Tmu000224	protein phosphatase pp2a regulatory subunit b	35.2565	8.00964	2.13808	7.33056e-171	4.18264e-170
Tmu000948	titin	65.2765	14.8488	2.13622	0	0
Tmu008554	transcription elongation factor spt4	51.1462	11.6396	2.13559	1.7977e-68	6.13654e-68
Tmu002067	origin recognition complex subunit 1 A	12.5589	2.86588	2.13166	1.48973e-72	5.19586e-72
Tmu000443	kinesin heavy chain	145.354	33.1756	2.13138	0	0
Tmu008377	NOT transcription regulatory protein	21.1358	4.82408	2.13136	2.03192e-141	1.02679e-140
Tmu003305	DNA directed RNA polymerase II subunit RPB2	77.0175	17.5966	2.12989	0	0
Tmu006275	6-phosphofructo-2-kinase/fructose-2,6-biphosphatase	81.8536	18.7047	2.12964	0	0
Tmu004093	Transportin-3	19.2983	4.41008	2.1296	2.49813e-163	1.3864e-162
Tmu003929	DNA-binding death effector domain-containing protein	31.1466	7.12619	2.12787	2.54512e-203	1.65083e-202
Tmu002454	RNA binding protein Nova 1	38.6909	8.85915	2.12675	2.7718e-184	1.6812e-183
Tmu002597	inner nuclear membrane protein man1	25.4485	5.83243	2.12541	5.82944e-171	3.3276e-170
Tmu002724	ATPase, H+ transporting, lysosomal accessory	49.2004	11.2797	2.12494	8.1212e-42	2.24205e-41
Tmu005516	nucleosome assembly protein 1 4	22.0576	5.05736	2.12482	5.56361e-94	2.1957e-93
Tmu007837	asparagine rich antigen	65.8008	15.09	2.12451	0	0
Tmu001258	mitochondrial carnitine:acylcarnitine carrier	16.9369	3.88457	2.12434	1.32584e-48	3.87609e-48
Tmu006359	putative phospholipid-transporting ATPase IIB	89.3782	20.5004	2.12427	0	0
Tmu002019	Golgi SNAP receptor complex member	65.3178	14.9977	2.12274	2.48588e-136	1.22289e-135
Tmu007825	WD repeat domain phosphoinositide-interacting protein	41.3483	9.4956	2.1225	7.08375e-200	4.54704e-199
Tmu002468	transmembrane protein 120b	90.7475	20.8564	2.12137	1.15756e-283	9.78465e-283
Tmu009945	Pfam-B_16477 domain containing protein	41.6424	9.57288	2.12103	1.45436e-281	1.22061e-280
Tmu002497	tripartite motif containing protein 3	16.6201	3.82088	2.12095	3.51297e-94	1.38894e-93
Tmu008897	High affinity copper uptake protein	40.7239	9.364	2.12068	1.65184e-224	1.15443e-223
Tmu003062	Brain tumor protein	12.8666	2.96369	2.11816	1.27825e-84	4.79693e-84
Tmu003942	HEAT repeat containing protein 5B	35.1195	8.0957	2.11704	0	0
Tmu000009	CDK regulator, involved in ribosome export	89.2682	20.5871	2.11641	2.56596e-205	1.67776e-204
Tmu008532	Mitochondrial thiamine pyrophosphate carrier	48.5005	11.1948	2.11517	1.01813e-138	5.06997e-138
Tmu008773	inhibitor of growth protein	18.3993	4.24734	2.11502	1.56431e-61	5.07961e-61
Tmu005012	B cell receptor associated protein	262.094	60.5058	2.11494	0	0
Tmu002510	expressed protein	81.761	18.8752	2.11492	0	0
Tmu002538	C-1-tetrahydrofolate synthase, cytoplasmic	10.0633	2.32344	2.11477	5.78049e-27	1.38331e-26
Tmu001717	valyl tRNA synthetase (ISS)	36.4649	8.41975	2.11466	3.1659e-254	2.45268e-253
Tmu001243	Coatomer subunit beta	73.6253	17.0008	2.1146	0	0
Tmu000078	Transmembrane protein 194A	12.3956	2.8633	2.11408	5.92736e-57	1.85116e-56
Tmu010776	Unknown	14.8859	3.43905	2.11386	6.44133e-40	1.75075e-39
Tmu002152	Proteasome assembly chaperone	12.4341	2.87262	2.11386	1.60615e-27	3.86355e-27
Tmu002334	conserved hypothetical protein	21.9167	5.06605	2.1131	0	0
Tmu002462	DEAD box ATP dependent RNA helicase	44.959	10.3931	2.11298	2.46169e-95	9.84373e-95
Tmu008993	formin	29.6818	6.86998	2.1112	0	0
Tmu010676	Transmembrane emp24 domain-containing protein 7	106.46	24.6465	2.11086	1.18569e-205	7.76042e-205
Tmu008892	hypothetical protein EGR_04159	34.3564	7.95479	2.11068	7.94738e-173	4.57679e-172
Tmu002689	NAD-dependent deacetylase sirtuin-3	77.5786	17.9825	2.10907	0	0
Tmu001842	transmembrane protein 56	115.076	26.6789	2.10882	1.03789e-276	8.58875e-276
Tmu008336	peptidase s8 s53 subtilisin kexin sedolisin	49.3958	11.4603	2.10774	0	0
Tmu008917	Calpain-A	355.876	82.5721	2.10765	0	0
Tmu000518	expressed conserved protein	90.5697	21.0166	2.1075	2.89679e-236	2.11433e-235
Tmu000533	Jumonji, AT rich interactive domain 1B	43.7209	10.15	2.10684	0	0
Tmu004720	autophagy protein 5	23.827	5.5328	2.10652	2.55425e-112	1.1196e-111
Tmu003816	DEAD (Asp Glu Ala Asp) box polypeptide 21	89.0667	20.6818	2.10652	0	0
Tmu011597	Cell division control protein	12.141	2.82439	2.10388	7.0541e-37	1.86123e-36
Tmu011318	Unknown	19.804	4.60703	2.10388	4.42189e-68	1.50667e-67
Tmu003359	AP 3 complex subunit mu 1	19.9891	4.6501	2.10388	9.61384e-67	3.23919e-66
Tmu002345	Sybindin protein	107.652	25.0434	2.10387	7.81707e-93	3.06826e-92
Tmu000349	g patch domain containing protein 1	33.7216	7.86089	2.10091	7.52394e-194	4.73371e-193
Tmu000509	parafibromin	68.9595	16.0813	2.10037	0	0
Tmu009952	vacuolar protein sorting associated protein 11	21.1027	4.92284	2.09986	3.1087e-274	2.56433e-273
Tmu010468	hypothetical protein EgrG_000084450	26.7151	6.24384	2.09715	1.63028e-230	1.16633e-229
Tmu003363	Transcription factor TFIIIC, tau55	113.31	26.5137	2.09547	1.69593e-98	6.90057e-98
Tmu003511	hypothetical protein EgrG_000874900	86.0217	20.1291	2.09542	0	0
Tmu005400	Heterogeneous nuclear ribonucleoprotein L	75.3135	17.6386	2.09417	0	0
Tmu004287	phenylalanyl tRNA synthetase	41.2214	9.67599	2.09091	4.41616e-177	2.58794e-176
Tmu009735	expressed conserved protein	43.7337	10.2717	2.09007	8.76569e-87	3.33481e-86
Tmu004975	nuclear pore complex protein nup88	35.7821	8.40815	2.08938	2.15984e-243	1.6192e-242
Tmu000647	High mobility group protein DSP1	365.245	85.842	2.08911	0	0
Tmu009075	hypothetical protein EGR_00590	66.9963	15.7478	2.08893	4.74197e-136	2.32745e-135
Tmu006651	Protein ELYS	12.5191	2.94507	2.08776	4.23678e-197	2.68902e-196
Tmu000612	Ribosomal protein S6 kinase beta-1	20.3166	4.78323	2.0866	1.1584e-97	4.68698e-97
Tmu003056	hypothetical protein EGR_05220	47.8744	11.2724	2.08646	6.55213e-273	5.39109e-272
Tmu003129	Eukaryotic peptide chain release factor GTP-binding subunit ERF3A	112.155	26.414	2.08612	0	0
Tmu000664	YTH domain family protein	20.4771	4.82962	2.08403	3.10881e-150	1.63124e-149
Tmu008650	transcriptional adapter 2 beta	14.3775	3.39129	2.08391	1.47871e-127	6.98343e-127
Tmu000810	NADP dependent isocitrate dehydrogenase	76.2256	17.9876	2.08327	9.9591e-222	6.9081e-221
Tmu001686	1-acyl-sn-glycerol-3-phosphate acyltransferase epsilon	111.824	26.3941	2.08294	7.90867e-308	7.17524e-307
Tmu002427	hypothetical protein EGR_01438	48.4556	11.4554	2.08064	5.49605e-167	3.09111e-166
Tmu009179	neuroendocrine protein 7b2	27.4953	6.50164	2.08031	2.85995e-91	1.11014e-90
Tmu000356	Aryl hydrocarbon receptor nuclear	76.3746	18.0638	2.07999	1.63715e-238	1.20578e-237
Tmu011085	expressed conserved protein	57.9726	13.7229	2.07879	5.20863e-71	1.80214e-70
Tmu002670	RNA-binding protein 25	116.36	27.5925	2.07625	0	0
Tmu008123	PREDICTED: histone H4-like	32.1695	7.6304	2.07586	2.66335e-30	6.606e-30
Tmu001888	Ras-associating and dilute domain-containing protein	23.5898	5.59637	2.0756	9.68243e-279	8.05856e-278
Tmu008724	Developmentally-regulated GTP-binding protein	190.743	45.2539	2.07552	0	0
Tmu006199	armadillo segment polarity protein	27.1	6.43475	2.07434	1.22499e-163	6.81587e-163
Tmu001673	zinc transporter zip9	21.1128	5.01946	2.07251	1.19814e-80	4.396e-80
Tmu002119	enolase	1654.07	393.405	2.07193	0	0
Tmu006100	guanine nucleotide exchange factor	24.7173	5.88265	2.07098	1.2465e-234	9.05225e-234
Tmu010939	40S ribosomal protein S26	16.4485	3.91649	2.07032	1.38943e-51	4.16315e-51
Tmu001188	hypothetical protein EGR_00282	16.5216	3.93389	2.07032	1.06439e-36	2.80156e-36
Tmu002224	N-acetyl-D-glucosamine kinase	38.0741	9.06671	2.07016	6.0108e-124	2.794e-123
Tmu008718	Vesicular glutamate transporter	44.493	10.5978	2.06981	2.13973e-226	1.5092e-225
Tmu009918	RNA directed DNA polymerase reverse transcriptase, partial	19.6305	4.68229	2.06781	1.61917e-34	4.17054e-34
Tmu003771	NADH dehydrogenase	66.4498	15.8534	2.06747	2.7066e-234	1.96228e-233
Tmu007855	Unknown	22.1584	5.29041	2.0664	1.10899e-32	2.81351e-32
Tmu001356	ral GTPase activating protein subunit beta	36.1079	8.6318	2.06458	0	0
Tmu002281	Excitatory amino acid transporter	14.2906	3.41943	2.06324	2.26712e-62	7.40432e-62
Tmu001933	Inorganic pyrophosphatase	400.568	95.8503	2.06319	0	0
Tmu004127	U5 small nuclear ribonucleoprotein component	40.6576	9.73828	2.06179	0	0
Tmu007023	transformer 2 protein	65.2774	15.6367	2.06165	9.19821e-131	4.39997e-130
Tmu003207	nadp transhydrogenase	72.2945	17.3277	2.06081	0	0
Tmu010569	Zinc finger protein	15.6626	3.75464	2.06058	3.22555e-70	1.10922e-69
Tmu001853	Phospholipase A-2-activating protein	16.6556	3.99348	2.06029	5.99041e-122	2.75984e-121
Tmu001596	zinc transporter 9	23.4019	5.61921	2.05819	2.57277e-154	1.37327e-153
Tmu004608	AN1-type zinc finger and ubiquitin domain-containing protein	45.7144	10.9848	2.05714	0	0
Tmu008615	RNA directed DNA polymerase (reverse transcriptase)	27.9822	6.7251	2.05688	2.24743e-105	9.46472e-105
Tmu008870	expressed conserved protein	15.079	3.62444	2.05671	1.73577e-69	5.95487e-69
Tmu000411	DNA directed RNA polymerase I subunit RPA1	51.7973	12.4603	2.05554	0	0
Tmu001326	hypothetical protein EGR_07493	22.9999	5.535	2.05497	3.16841e-44	8.95063e-44
Tmu010097	Unknown	10.6649	2.57024	2.0529	3.76364e-30	9.31908e-30
Tmu005614	hypothetical protein EgrG_000156600	31.7444	7.65417	2.05218	1.4014e-163	7.7874e-163
Tmu009438	ralbp1 associated eps domain containing protein	19.1247	4.61259	2.05179	1.57182e-58	4.97832e-58
Tmu011516	Unknown	14.1697	3.41842	2.05141	2.28851e-17	4.85822e-17
Tmu003266	negative elongation factor D	11.4832	2.77081	2.05115	2.27683e-79	8.29983e-79
Tmu003888	hypothetical protein EgrG_000759860	11.4952	2.77469	2.05063	3.26934e-37	8.66311e-37
Tmu004541	Protein farnesyltransferase/geranylgeranyltransferase type-1 subunit alpha	58.5313	14.1319	2.05025	4.40788e-181	2.62573e-180
Tmu004782	Exosome complex exonuclease MTR3	26.4463	6.39196	2.04874	4.70976e-56	1.46106e-55
Tmu005266	protein transport protein sec24c	21.227	5.1434	2.04511	3.00139e-171	1.71478e-170
Tmu009331	nuclear pore complex protein nup214	15.6149	3.78378	2.04502	7.89065e-286	6.72672e-285
Tmu003650	expressed conserved protein	13.5143	3.27485	2.04499	1.0147e-31	2.55236e-31
Tmu003047	exportin 1	58.222	14.1343	2.04236	0	0
Tmu005959	tetratricopeptide repeat protein 5	39.689	9.64459	2.04095	3.77855e-178	2.22433e-177
Tmu004207	dnaJ subfamily C 1	14.1926	3.45105	2.04003	2.88874e-81	1.06289e-80
Tmu001420	FGFR1 oncogene partner	40.7946	9.92772	2.03884	3.97476e-132	1.90906e-131
Tmu002176	Aldose 1-epimerase	34.1808	8.32407	2.03783	3.47936e-111	1.5164e-110
Tmu002370	telomerase binding protein EST1A	17.4902	4.26254	2.03676	3.38674e-199	2.16432e-198
Tmu005137	gata zinc finger domain containing 2b	28.1605	6.86429	2.03649	5.756e-179	3.39918e-178
Tmu002507	Rap guanine nucleotide exchange factor	93.2771	22.7504	2.03563	0	0
Tmu003853	expressed conserved protein	11.4007	2.78259	2.03462	2.11298e-37	5.60699e-37
Tmu003516	serine:threonine protein phosphatase 2A	125.188	30.5563	2.03455	0	0
Tmu009765	ATP dependent RNA helicase DDX31	15.7455	3.84487	2.03393	1.54017e-87	5.87663e-87
Tmu001799	Nop17p	34.6406	8.46143	2.03349	2.55384e-94	1.01249e-93
Tmu005200	Unknown	15.3702	3.75991	2.03137	2.48229e-20	5.49496e-20
Tmu000739	U11/U12 small nuclear ribonucleoprotein	84.8417	20.7583	2.03109	0	0
Tmu009089	Endoplasmic reticulum metallopeptidase	25.6266	6.27321	2.03037	1.21771e-215	8.25271e-215
Tmu009205	pre mRNA processing factor 19	40.151	9.82899	2.03032	4.52992e-182	2.71211e-181
Tmu004440	Dolichyl-diphosphooligosaccharide--protein glycosyltransferase subunit STT3B	24.3383	5.96268	2.0292	1.31866e-290	1.13533e-289
Tmu008483	fibulin; fibrillin	28.8866	7.08124	2.02833	2.24886e-252	1.73087e-251
Tmu006391	expressed conserved protein	40.8617	10.022	2.02758	6.27964e-116	2.80265e-115
Tmu005429	expressed conserved protein	12.6598	3.10571	2.02726	4.70006e-34	1.20512e-33
Tmu003059	RuvB-like 2	90.5122	22.2151	2.02657	0	0
Tmu006421	Cullin associated NEDD8 dissociated protein 1	18.7675	4.60867	2.02581	4.10141e-222	2.84797e-221
Tmu002217	CTP synthase	59.6191	14.6449	2.02538	0	0
Tmu010565	metaxin 1	36.8154	9.05301	2.02384	3.95035e-111	1.71994e-110
Tmu005680	putative phosphorylase b kinase regulatory subunit alpha	28.3297	6.98605	2.01977	0	0
Tmu007627	angio associated migratory cell protein	42.0718	10.3773	2.01942	5.10019e-192	3.19026e-191
Tmu004174	ribonuclease P protein subunit RPR2	70.4599	17.3803	2.01935	8.87492e-90	3.42145e-89
Tmu008876	hypothetical protein	125.027	30.8807	2.01746	1.04699e-89	4.03275e-89
Tmu009439	growth arrest specific protein 8	19.1919	4.74122	2.01717	1.28201e-80	4.7024e-80
Tmu001948	Ankyrin repeat domain containing protein	154.383	38.1814	2.01557	0	0
Tmu005505	expressed protein	12.745	3.1533	2.015	1.67958e-59	5.35617e-59
Tmu004587	Zinc finger RING type	17.7803	4.40311	2.01368	1.4686e-54	4.51066e-54
Tmu003333	Superoxide dismutase	331.352	82.0783	2.01329	0	0
Tmu005031	ubiquitin carboxyl terminal hydrolase 8	70.2061	17.4036	2.01221	0	0
Tmu004489	protein of unknown function DUF1279	14.0837	3.49188	2.01195	1.78687e-30	4.44221e-30
Tmu002056	Germ cell-less protein-like protein	29.4138	7.29277	2.01195	9.78368e-138	4.84966e-137
Tmu010671	hypothetical protein EgrG_000264650	18.8913	4.68448	2.01176	2.181e-117	9.80131e-117
Tmu007134	Pre-mRNA-splicing factor syf2	75.9827	18.8516	2.01098	1.14296e-173	6.60263e-173
Tmu005451	OTU domain containing protein 6B	78.0849	19.3736	2.01095	2.36326e-177	1.38616e-176
Tmu005753	Transcriptional repressor protein YY1	11.9047	2.95482	2.01039	8.50778e-95	3.38851e-94
Tmu000091	UDP galactose 4 epimerase	31.0981	7.72178	2.00982	1.11533e-177	6.55078e-177
Tmu000720	Adenylosuccinate synthetase isozyme	59.322	14.732	2.00961	7.05123e-213	4.72946e-212
Tmu002784	cytosolic purine 5' nucleotidase	36.2045	8.99996	2.00818	3.53261e-170	2.00681e-169
Tmu007541	sorting nexin 6	39.8536	9.90797	2.00805	1.39118e-233	1.00524e-232
Tmu006615	Rab protein geranylgeranyltransferase component	26.7161	6.64244	2.00792	2.35253e-168	1.32714e-167
Tmu000623	Thioredoxin-like protein 4A	210.234	52.3227	2.00649	2.85738e-238	2.1021e-237
Tmu001083	26S proteasome non ATPase regulatory subunit 8	61.6504	15.3593	2.005	3.39873e-149	1.77548e-148
Tmu001056	hypothetical protein EGR_00145	44.8401	11.1731	2.00476	1.95379e-129	9.30485e-129
Tmu010113	Splicing factor, arginine/serine-rich	30.5487	7.61529	2.00414	5.98599e-255	4.64854e-254
Tmu006256	DNA-directed RNA polymerases I, II, and III subunit RPABC1	56.9364	14.205	2.00295	1.07902e-80	3.96008e-80
Tmu010108	hemimethylated DNA binding domain containing protein	66.7955	16.6785	2.00176	3.48564e-130	1.66429e-129
Tmu004136	nuclear receptor co repressor related ncor	24.5405	6.12883	2.00148	0	0
Tmu000829	Myosin light chain kinase, smooth muscle	63.0029	15.7427	2.00074	0	0
Tmu006543	Cell division protein kinase	44.3411	11.0822	2.0004	3.6393e-211	2.4272e-210
Tmu009171	phosphofurin acidic cluster sorting protein	28.7182	7.1786	2.00019	1.76261e-287	1.50855e-286
Tmu005640	Retinoblastoma-like protein 2	35.1326	8.7911	1.99869	1.02342e-317	9.58635e-317
Tmu002472	NADH dehydrogenase	63.9185	15.9945	1.99866	9.69251e-119	4.38611e-118
Tmu000659	Unknown	74.2344	18.5833	1.99808	1.59183e-199	1.02028e-198
Tmu003249	peptidylprolyl isomerase domain and WD40 repeat	37.4833	9.39126	1.99686	0	0
Tmu009121	Lysosomal-associated transmembrane protein 4A	71.3394	17.8848	1.99597	2.51888e-241	1.87645e-240
Tmu003522	Non-lysosomal glucosylceramidase	43.8942	11.0057	1.99578	0	0
Tmu004887	clathrin coat assembly protein ap 1	31.6654	7.95879	1.99229	2.27037e-102	9.40282e-102
Tmu003023	Spectrin alpha chain	85.5603	21.5146	1.99163	0	0
Tmu006111	Ankyrin repeat domain-containing protein 39	39.7905	10.0071	1.9914	6.94228e-44	1.95395e-43
Tmu002787	hypothetical protein EGR_04980	12.2897	3.09079	1.9914	9.43405e-41	2.58254e-40
Tmu006657	alkylated DNA repair protein alkB	14.1928	3.57045	1.99098	1.03686e-35	2.69741e-35
Tmu001523	palmitoyltransferase zdhhc3	19.4372	4.89128	1.99054	1.08586e-72	3.79029e-72
Tmu001088	UDP glucose:glycoprotein glucosyltransferase	43.0758	10.8401	1.9905	0	0
Tmu000222	tRNA splicing ligase RtcB	139.594	35.197	1.98771	0	0
Tmu003348	equilibrative nucleoside transporter	18.8298	4.7478	1.98769	4.43391e-76	1.5878e-75
Tmu006280		746.76	188.316	1.98749	0	0
Tmu003844	hypothetical protein EGR_07192	11.4148	2.8794	1.98707	1.84772e-32	4.67944e-32
Tmu003247	Zinc finger and SCAN domain-containing protein 2	42.496	10.7202	1.987	2.47041e-228	1.75385e-227
Tmu009011	hypothetical protein EGR_00514	135.816	34.2651	1.98684	0	0
Tmu002625	Major facilitator superfamily domain-containing protein 8	33.5858	8.47493	1.98658	1.58999e-145	8.17132e-145
Tmu007075	Serine:threonine protein phosphatase 2A 65 kDa	40.2619	10.1608	1.9864	2.47323e-243	1.85307e-242
Tmu004206	T-complex protein 1 subunit theta	120.906	30.5216	1.98598	0	0
Tmu000643	gamma aminobutyric acid receptor subunit	12.9569	3.27526	1.98404	2.88716e-74	1.02151e-73
Tmu000242	UDP glucose 6 dehydrogenase	10.7709	2.72312	1.98381	3.33239e-47	9.64671e-47
Tmu005264	JNK interacting protein	51.6818	13.0705	1.98334	0	0
Tmu004341	PH interacting protein	13.4782	3.4105	1.98257	1.82942e-221	1.26694e-220
Tmu001700	hypothetical protein EGR_02225	76.6079	19.3853	1.98253	6.56703e-192	4.10384e-191
Tmu008624	AP 1 complex subunit beta 1	55.567	14.0676	1.98185	0	0
Tmu005497	expressed protein	57.7088	14.6106	1.98178	2.17699e-189	1.34363e-188
Tmu007835	Ubiquitin hydrolase	28.5973	7.25383	1.97906	6.85066e-194	4.3122e-193
Tmu008401	Unknown	32.5048	8.24908	1.97835	4.4081e-38	1.17815e-37
Tmu004711	hypothetical protein EGR_05812	34.1589	8.66885	1.97835	2.16389e-61	7.01779e-61
Tmu002174	expressed protein	200.954	50.9981	1.97835	3.99275e-144	2.04067e-143
Tmu000333	expressed conserved protein	26.5132	6.72853	1.97835	2.07868e-171	1.18813e-170
Tmu003300	Cullin-3	43.6786	11.0848	1.97834	3.9167e-279	3.264e-278
Tmu009634	Protein phosphatase 1 regulatory inhibitor subunit	60.0672	15.2608	1.97675	3.46077e-155	1.85412e-154
Tmu002663	protein FAM160A1	23.0223	5.85346	1.97567	1.96418e-188	1.2077e-187
Tmu006151	zinc finger protein 235	74.7934	19.0191	1.97546	0	0
Tmu002826	ribonuclease H1	82.4588	20.9729	1.97515	8.35227e-140	4.18483e-139
Tmu007076	Activating signal cointegrator 1 complex subunit	11.4536	2.9175	1.973	5.66133e-212	3.78743e-211
Tmu010562	Nuclear pore complex protein Nup155	14.4163	3.67264	1.97281	1.5366e-176	8.98449e-176
Tmu006447	RRP12-like protein	26.9076	6.85745	1.97227	0	0
Tmu000517	phosphoglycerate mutase	53.2121	13.578	1.97048	3.18915e-137	1.57601e-136
Tmu001087	paired amphipathic helix protein sin3b	32.9772	8.41566	1.97032	0	0
Tmu007850	Splicing factor 3B subunit 2	70.244	17.9268	1.97026	0	0
Tmu009614	Integrator complex subunit	14.3309	3.65755	1.97018	3.18454e-150	1.67031e-149
Tmu003284	nuclear factor of activated T cells 5	16.4894	4.20987	1.96969	1.11746e-140	5.62931e-140
Tmu008473	coiled coil domain containing protein 115	43.618	11.1428	1.96881	4.11647e-67	1.39165e-66
Tmu002097	polyhomeotic proximal chromatin protein	10.8076	2.761	1.96878	9.45894e-104	3.95146e-103
Tmu008714	THO complex subunit 5 protein	52.8659	13.5067	1.96866	9.40525e-238	6.90746e-237
Tmu012219	Unknown	12.2248	3.12426	1.96822	1.72087e-72	6.00041e-72
Tmu002703	protein xrp2	22.8722	5.84705	1.96781	2.79965e-66	9.39386e-66
Tmu000462	DEAD box ATP dependent RNA helicase	23.5766	6.02896	1.96737	0	0
Tmu000073	26S proteasome non ATPase regulatory subunit	20.4233	5.22374	1.96706	1.43836e-70	4.95944e-70
Tmu008898	NudC (CS) domain containing protein 1	40.2035	10.2855	1.96671	2.09233e-210	1.39331e-209
Tmu000472	ATP dependent RNA helicase DHX37	21.2399	5.43608	1.96614	4.37394e-202	2.82436e-201
Tmu005693	ADP-ribosylation factor-like protein 8B	47.9935	12.2879	1.9656	1.43475e-104	6.02467e-104
Tmu005896	serine:threonine protein phosphatase 2A	206.847	52.9702	1.96531	0	0
Tmu001672	alanyl tRNA synthetase mitochondrial	20.6178	5.28064	1.96511	1.92236e-213	1.29072e-212
Tmu002192	EH domain-containing protein	54.1205	13.8619	1.96505	3.8306e-217	2.61108e-216
Tmu001957	hypothetical protein EGR_01212	12.8099	3.28264	1.96433	1.24017e-43	3.47848e-43
Tmu002260	Interleukin enhancer-binding factor 2	17.4136	4.46269	1.96423	3.10555e-57	9.72225e-57
Tmu010516	hypothetical protein EgrG_000089500	13.1437	3.37301	1.96226	7.64849e-40	2.07581e-39
Tmu007180	hypothetical protein EGR_06509	13.2397	3.39791	1.96215	2.83352e-65	9.44651e-65
Tmu002688	ras protein Rab 10	27.7725	7.12913	1.96186	2.74049e-42	7.60454e-42
Tmu002141	hypothetical protein EgrG_000858800	26.7946	6.8781	1.96186	3.11696e-33	7.9372e-33
Tmu003927	ring finger protein 14	39.6279	10.1739	1.96164	2.86426e-172	1.64439e-171
Tmu003069	Cyclin F box	12.313	3.16137	1.96156	2.9934e-57	9.37794e-57
Tmu010678	Conserved oligomeric Golgi complex subunit 7	10.7358	2.75864	1.9604	1.80402e-130	8.62636e-130
Tmu001851	Cathepsin L	357.442	91.9292	1.95911	0	0
Tmu001545	glycosyltransferase	12.7879	3.28943	1.95887	2.18512e-61	7.08487e-61
Tmu000480	serine:threonine protein kinase 36	22.0299	5.66977	1.9581	1.08122e-255	8.43167e-255
Tmu007445	Malectin	49.3105	12.7003	1.95703	1.06497e-118	4.81757e-118
Tmu002974	guanine nucleotide binding protein subunit	55.7437	14.3592	1.95683	2.03003e-217	1.38592e-216
Tmu003334	transcription initiation factor IIE subunit	39.3736	10.1431	1.95673	8.6446e-126	4.04869e-125
Tmu004485	protein transport protein sec16a	22.7945	5.87309	1.95649	8.14464e-245	6.14847e-244
Tmu008651	Pre-mRNA-splicing factor SLU7	71.3356	18.3972	1.95514	0	0
Tmu006373	serine:threonine protein kinase 11	12.1031	3.12314	1.95431	1.70367e-28	4.14186e-28
Tmu000590	tetratricopeptide repeat protein 37	47.9162	12.3736	1.95325	0	0
Tmu000981	conserved hypothetical protein	26.8399	6.94136	1.95109	9.91661e-73	3.46242e-72
Tmu002622	malate dehydrogenase	39.4526	10.2045	1.95091	2.68325e-121	1.23227e-120
Tmu001606	schwannomin interacting protein 1	123.879	32.0617	1.95001	0	0
Tmu008612	Transposon Ty3-I Gag-Pol polyprotein	16.0443	4.15383	1.94955	6.27906e-26	1.48891e-25
Tmu001704	39S ribosomal protein L39 mitochondrial	13.3571	3.45811	1.94955	6.23957e-24	1.44217e-23
Tmu009734	zinc finger RAD18 domain containing protein	27.7734	7.19187	1.94926	4.13307e-94	1.63311e-93
Tmu005910	phosphatidylinositol binding clathrin assembly	217.169	56.2509	1.94887	0	0
Tmu004658	DnaJ subfamily C member protein	21.0748	5.46105	1.94827	1.21383e-204	7.91274e-204
Tmu003525	E3 ubiquitin protein ligase TRIM33	37.6162	9.74995	1.94789	1.0431e-158	5.69171e-158
Tmu006376	Unknown	12.4446	3.22586	1.94776	1.56033e-21	3.49876e-21
Tmu004960	synaptotagmin	18.3932	4.769	1.94741	8.03254e-62	2.61354e-61
Tmu008440	Putative E3 ubiquitin-protein ligase UBR7	55.2698	14.3395	1.9465	2.3562e-161	1.29766e-160
Tmu001563	SUMO-conjugating enzyme UBC9	78.9109	20.4741	1.94642	5.81354e-99	2.3729e-98
Tmu010190	PRKCA-binding protein	24.525	6.37033	1.94481	6.26842e-83	2.32617e-82
Tmu008182	Unknown	508.901	132.353	1.94299	0	0
Tmu005895	Mucolipin-2	21.0576	5.47947	1.94223	7.75865e-226	5.46343e-225
Tmu006877	Serine/threonine-protein kinase Genghis Khan	23.0383	5.99531	1.94213	4.82151e-282	4.05444e-281
Tmu004904	High temperature induced dauer formation protein	41.5002	10.8073	1.94111	0	0
Tmu001133	ATP dependent RNA helicase DDX20	16.3509	4.26202	1.93976	2.08045e-89	8.00153e-89
Tmu002608	E3 ubiquitin-protein ligase RING2	35.9163	9.38539	1.93615	2.36317e-126	1.10959e-125
Tmu001867	myosin heavy chain non muscle	467.077	122.056	1.93612	0	0
Tmu009562	Unknown	29.047	7.59243	1.93576	1.22733e-94	4.88375e-94
Tmu003814	Adenine phosphoribosyltransferase	207.26	54.2185	1.93458	0	0
Tmu000496	Exostosin-1	122.379	32.0775	1.93172	0	0
Tmu000579	Regulator of nonsense transcripts	32.226	8.44739	1.93165	3.97305e-259	3.12836e-258
Tmu007120	Unknown	56.4763	14.8216	1.92994	2.42e-244	1.82582e-243
Tmu000827	putative Bax inhibitor	344.529	90.4395	1.9296	0	0
Tmu000663	U6 snRNA associated Sm protein LSm8	14.7727	3.88315	1.92763	9.4252e-100	3.86528e-99
Tmu003978	f box and wd40 domain protein, partial	14.3486	3.77382	1.92681	8.73505e-122	4.01862e-121
Tmu009474	ATP dependent RNA helicase DHX35	26.2692	6.91284	1.92602	1.50875e-158	8.22565e-158
Tmu012427	Unknown	30.6136	8.0577	1.92573	3.21302e-101	1.32519e-100
Tmu004199	zinc transporter	60.2979	15.8712	1.9257	1.82157e-199	1.16638e-198
Tmu008723	expressed conserved protein	88.4113	23.2755	1.92542	4.77849e-122	2.20306e-121
Tmu006095	Adenosylhomocysteinase A	64.3403	16.9742	1.92238	0	0
Tmu000183	ras GTP binding protein 4b	96.1388	25.3908	1.92081	1.94087e-192	1.21581e-191
Tmu009258	Supervillin	69.259	18.2942	1.92062	0	0
Tmu002830	GTPase HRas	65.7315	17.3626	1.9206	1.22084e-154	6.52721e-154
Tmu004345	Ribosome binding factor A	100.984	26.6763	1.9205	6.34133e-199	4.04649e-198
Tmu001988	hypothetical protein EGR_01247	11.9421	3.15573	1.92001	2.19218e-180	1.30109e-179
Tmu005831	expressed conserved protein	41.3683	10.932	1.91997	9.53345e-137	4.69695e-136
Tmu002727	Mitochondrial import receptor subunit TOM40	36.4685	9.64363	1.919	8.41432e-89	3.22665e-88
Tmu004643	cAMP dependent protein kinase type I beta	48.0974	12.723	1.91852	1.60928e-173	9.29233e-173
Tmu002932	calpain 5	20.3382	5.38071	1.91832	8.75871e-121	4.01387e-120
Tmu007243	liquid facets	44.6957	11.8265	1.91811	2.93438e-221	2.03108e-220
Tmu000172	Beta-centractin	138.759	36.7225	1.91785	0	0
Tmu006711	uncharacterized methyltransferase ydac	71.1006	18.8206	1.91755	2.75686e-279	2.30187e-278
Tmu002021	Arginine N-methyltransferase 2	36.933	9.78443	1.91635	1.10003e-143	5.61775e-143
Tmu001593	Unknown	55.7252	14.7685	1.91581	5.5234e-74	1.94788e-73
Tmu002499	elongator complex protein 2	20.3401	5.39627	1.91429	1.00064e-149	5.23574e-149
Tmu006562	Developmentally regulated GTP binding protein 2	106.692	28.3085	1.91414	8.05595e-288	6.89933e-287
Tmu006898	GTP-binding protein Rhes	11.881	3.1539	1.91345	1.14961e-30	2.86235e-30
Tmu005391	Unknown	87.4674	23.2328	1.91258	3.8586e-90	1.48978e-89
Tmu001468	Ubiquinone biosynthesis protein COQ9	35.5171	9.43394	1.91258	1.38158e-134	6.71512e-134
Tmu000369	secretory carrier associated membrane protein	23.5354	6.25141	1.91258	5.71808e-61	1.84845e-60
Tmu006650	dis3 exonuclease 1	13.1009	3.48053	1.91229	1.94297e-119	8.83554e-119
Tmu009365	protein osteopotentia	59.8285	15.9002	1.91179	0	0
Tmu008819	RNA directed DNA polymerase (reverse transcriptase)	10.6516	2.8319	1.91123	1.27276e-38	3.41858e-38
Tmu001963	Polycomb group protein ASXL2	23.5752	6.26783	1.91123	3.2509e-172	1.86553e-171
Tmu007888	tRNA (adenine-N(1)-)-methyltransferase catalytic subunit TRMT61A	24.5552	6.53758	1.9092	8.97079e-145	4.59758e-144
Tmu005233	transmembrane emp24 domain containing protein	93.5366	24.9156	1.90848	5.75675e-181	3.42609e-180
Tmu003607	miz zinc finger family protein	17.1658	4.57384	1.90806	1.21587e-243	9.12041e-243
Tmu001004	nucleolin	51.6677	13.7752	1.90719	5.1327e-67	1.7334e-66
Tmu003217	multidrug resistance associated protein 1	33.6433	8.97384	1.90652	0	0
Tmu001102	mitoferrin 1	11.8042	3.1512	1.90533	4.02306e-31	1.00611e-30
Tmu008748	protein of unknown function DUF1683 C terminal	11.8017	3.15335	1.90404	8.52316e-124	3.9604e-123
Tmu002916	DNA replication licensing factor MCM6	20.3917	5.44859	1.90403	9.45538e-307	8.54867e-306
Tmu003763	Coatomer subunit delta	40.191	10.7417	1.90365	0	0
Tmu002657	LNS2 Lipin Ned1 Smp2	76.9925	20.5775	1.90365	0	0
Tmu005777	Unknown	36.7051	9.81051	1.90358	6.30763e-28	1.52321e-27
Tmu010909	cytoplasmic tRNA 2 thiolation protein 2	23.4562	6.27261	1.90283	1.09988e-121	5.05828e-121
Tmu004547	Forkhead box protein K1	22.5042	6.0222	1.90183	8.80951e-83	3.26729e-82
Tmu003477	mitogen activated protein kinase binding protein	77.8141	20.8257	1.90167	0	0
Tmu009311	Ras-related protein Rap-1b	17.6577	4.7287	1.90078	2.16293e-34	5.56451e-34
Tmu010991	Transmembrane protein 129	14.473	3.87924	1.89952	3.07864e-53	9.36713e-53
Tmu007830	expressed conserved protein	78.9797	21.1844	1.89848	1.74994e-313	1.62278e-312
Tmu008338	ring finger protein unkempt	82.0518	22.0212	1.89764	0	0
Tmu006128	GTP-binding protein SAR1b	41.2649	11.0764	1.89743	8.71467e-79	3.16172e-78
Tmu005897	DNA polymerase eta	15.3965	4.13483	1.8967	2.14793e-71	7.44555e-71
Tmu003170	TNFR CD27 30 40 95 cysteine rich region	15.6624	4.20684	1.8965	1.11991e-186	6.85025e-186
Tmu002450	methylmalonic aciduria and homocystinuria type D	25.6976	6.90634	1.89564	2.32522e-42	6.46187e-42
Tmu007142	SWI:SNF matrix associated	57.9988	15.5883	1.89556	1.73768e-209	1.15242e-208
Tmu002323	nicalin	23.9857	6.44739	1.89539	2.71449e-110	1.17438e-109
Tmu000227	hypothetical protein EmuJ_001000850	41.2459	11.0877	1.89529	1.51857e-156	8.18983e-156
Tmu005054	voltage dependent L type calcium channel subunit	117.293	31.5373	1.89499	0	0
Tmu008509	Actin protein 5	34.9403	9.39543	1.89486	2.22814e-158	1.21274e-157
Tmu009738	hypothetical protein EGR_08556	25.4533	6.85278	1.89309	1.18334e-132	5.7025e-132
Tmu004562	Transmembrane protein 85	110.189	29.669	1.89295	2.29886e-151	1.21361e-150
Tmu002376	dynein heavy chain	42.6896	11.4986	1.89243	0	0
Tmu010451	RNA directed DNA polymerase (reverse transcriptase)	12.9947	3.50248	1.89147	4.93668e-28	1.19347e-27
Tmu007602	Unknown	16.514	4.45107	1.89147	3.93065e-67	1.32918e-66
Tmu004758	RNA binding protein squid	48.9225	13.1915	1.89089	7.67353e-248	5.85062e-247
Tmu009576	Unknown	392.177	105.83	1.88976	0	0
Tmu004977	hypothetical protein EGR_08811	20.5533	5.55428	1.8877	1.67804e-99	6.86647e-99
Tmu006561	breast cancer anti estrogen resistance protein	15.1778	4.10304	1.8872	4.18131e-92	1.63036e-91
Tmu000168	DnaJ subfamily C member protein	85.3513	23.1373	1.88319	1.09642e-157	5.9477e-157
Tmu001871	Folliculin	18.6737	5.06316	1.8829	1.27143e-141	6.43242e-141
Tmu008995	exocyst complex component 8	28.4511	7.71471	1.8828	2.30791e-172	1.32674e-171
Tmu008630	COP9 signalosome complex subunit 7b	56.4824	15.3197	1.88241	1.30812e-111	5.7165e-111
Tmu002191	Thioredoxin-related transmembrane protein	50.4362	13.6821	1.88217	1.33766e-122	6.18245e-122
Tmu009095	Exportin-T	13.7847	3.74039	1.88181	4.21651e-108	1.80616e-107
Tmu000949	hypothetical protein EGR_00026	18.178	4.93653	1.88062	1.09727e-78	3.97759e-78
Tmu002618	cullin 1	63.9064	17.355	1.88061	0	0
Tmu003534	dynamin 1	17.7093	4.81147	1.87996	2.24081e-120	1.02473e-119
Tmu002354	ATP dependent RNA helicase DDX56	54.4463	14.7983	1.8794	2.50112e-249	1.91482e-248
Tmu001055	C2 calcium dependent membrane targeting	45.7588	12.4485	1.87808	0	0
Tmu000324	e3 ubiquitin protein ligase siah1	45.5809	12.4037	1.87766	1.26907e-156	6.84706e-156
Tmu003285	Serine/threonine-protein phosphatase 2B catalytic subunit	33.8652	9.21593	1.8776	6.44808e-181	3.83578e-180
Tmu009239	tuftelin interacting protein 11	24.333	6.6264	1.87662	1.28485e-203	8.35477e-203
Tmu007560	PPPDE peptidase domain containing protein 1	25.0781	6.83001	1.87647	9.49238e-61	3.06017e-60
Tmu006127	tyrosine protein phosphatase non receptor type	23.6674	6.44822	1.87593	5.8053e-200	3.72824e-199
Tmu006378	serine:threonine protein kinase 11	18.1529	4.94587	1.8759	7.95159e-186	4.85237e-185
Tmu001276	zinc finger CCCH domain containing protein 14	28.347	7.72332	1.8759	1.02032e-155	5.4845e-155
Tmu000442	5'-AMP-activated protein kinase subunit gamma-2	46.1937	12.5902	1.87539	2.38118e-140	1.19769e-139
Tmu003517	MMS19 nucleotide excision repair protein	17.8382	4.86954	1.87311	4.11625e-151	2.16951e-150
Tmu001038	Actin-related protein 2-A	356.806	97.403	1.8731	0	0
Tmu004629	gamma tubulin complex component 2	26.2448	7.16649	1.87269	1.24087e-192	7.7806e-192
Tmu004633	SUN domain-containing protein	17.7147	4.83983	1.87192	0	0
Tmu000401	RNA-binding protein EWS	225.828	61.8258	1.86894	0	0
Tmu002514	PWWP domain containing protein 2A	37.2963	10.2214	1.86744	2.13829e-191	1.32985e-190
Tmu003470	expressed conserved protein	186.027	51.0168	1.86647	5.4464e-300	4.79726e-299
Tmu007569	Serum response factor	65.6006	17.9968	1.86597	5.59743e-129	2.65796e-128
Tmu000035	CD63 antigen	65.6006	18.0055	1.86527	4.21228e-77	1.51637e-76
Tmu008621	glucan 14 alpha branching enzyme 1	25.6613	7.04344	1.86524	8.31516e-117	3.72648e-116
Tmu001147	RING finger protein	42.5978	11.6933	1.8651	1.50928e-64	5.00218e-64
Tmu000061	mannose 1 phosphate guanyltransferase beta	50.0768	13.7464	1.86509	6.26567e-64	2.06976e-63
Tmu008565	conserved hypothetical protein	20.2707	5.56963	1.86374	2.25636e-25	5.30967e-25
Tmu002859	F-box/WD repeat-containing protein	70.3061	19.3175	1.86374	9.54183e-136	4.66394e-135
Tmu003922	OCIA domain-containing protein 1	141.504	38.8857	1.86353	5.63908e-221	3.89697e-220
Tmu007305	golgi specific brefeldin a resistance guanine	11.999	3.29788	1.8633	5.85579e-160	3.20465e-159
Tmu008072	vacuolar h atpase	142.655	39.242	1.86206	1.52206e-122	7.0297e-122
Tmu005296	nuclear protein localization protein 4	52.9443	14.5671	1.86176	1.99571e-253	1.54152e-252
Tmu006639	dimethyladenosine transferase	23.7683	6.54034	1.8616	3.16998e-60	1.0169e-59
Tmu001774	unnamed protein product	42.284	11.6353	1.8616	2.21885e-66	7.45083e-66
Tmu000307	elongation factor Tu GTP binding	12.911	3.55345	1.86131	1.94034e-146	1.00234e-145
Tmu004600	Nitric oxide synthase-interacting protein	30.6991	8.4506	1.86107	1.21429e-75	4.34005e-75
Tmu005069	ELKS:Rab6 interacting:CAST family	12.2799	3.38293	1.85995	8.33527e-231	5.96978e-230
Tmu003078	hypothetical protein EmuJ_000143000	14.5142	3.99846	1.85995	1.94196e-45	5.53895e-45
Tmu002353	polybromo 1	38.0252	10.484	1.85877	0	0
Tmu002601	Haloacid dehalogenase-like hydrolase domain-containing protein 1A	18.0242	4.98051	1.85557	1.09376e-30	2.72433e-30
Tmu003290	protein unc 45 A	13.6045	3.75991	1.85531	1.82387e-98	7.41648e-98
Tmu002834	monocarboxylate transporter	58.898	16.3044	1.85296	0	0
Tmu003369	Histone-binding protein RBBP7	26.8608	7.44429	1.8513	1.23172e-94	4.89973e-94
Tmu010224	NADP-dependent malic enzyme	68.8826	19.0967	1.85082	0	0
Tmu000545	DDB1 and CUL4 associated factor 8	23.6377	6.55372	1.8507	4.65101e-164	2.59339e-163
Tmu009981	hypothetical protein EGR_06319	185.48	51.4374	1.85037	0	0
Tmu008465	UBX domain-containing protein 6	125.325	34.757	1.8503	0	0
Tmu002093	fos transcription factor	30.4372	8.44401	1.84984	9.83275e-165	5.49686e-164
Tmu007311	Histone acetyltransferase MYST3	24.3076	6.74395	1.84974	8.70559e-83	3.22967e-82
Tmu003551	laminin subunit beta	33.4322	9.27598	1.84967	0	0
Tmu004928	tubulin tyrosine ligase protein 12	41.7193	11.5797	1.84912	6.13709e-262	4.86771e-261
Tmu008508	Resistance to Inhibitors of Cholinesterase	109.935	30.5216	1.84875	4.44936e-265	3.56387e-264
Tmu000681	Zinc finger, PHD type	11.3643	3.15741	1.8477	1.50935e-42	4.20443e-42
Tmu000575	farnesyl pyrophosphate synthase	38.643	10.7391	1.84733	4.42958e-130	2.11344e-129
Tmu005277	junctophilin	60.5444	16.8291	1.84704	0	0
Tmu005443	leucine rich repeat protein soc 2	42.6908	11.8799	1.8454	1.5091e-191	9.39899e-191
Tmu008880	Glucose-6-phosphate 1-dehydrogenase	42.4258	11.8093	1.84502	6.27974e-184	3.80356e-183
Tmu007720	RNA binding motif single stranded interacting	36.3754	10.1255	1.84497	6.99833e-233	5.03724e-232
Tmu009308	hypothetical protein EGR_09322	15.7949	4.39854	1.84436	2.05792e-75	7.34117e-75
Tmu000428	dedicator of cytokinesis protein 1	18.9653	5.28258	1.84405	2.6495e-315	2.46932e-314
Tmu005500	unnamed protein product	28.6877	7.99597	1.84309	4.51873e-216	3.06566e-215
Tmu000657	AP 2 complex subunit alpha 2	14.7976	4.12454	1.84306	7.46049e-109	3.21162e-108
Tmu008406	26S proteasome non ATPase regulatory subunit 5	28.7699	8.0194	1.84299	4.30056e-107	1.8313e-106
Tmu003983	Zinc finger, PHD finger	35.343	9.86628	1.84085	2.37827e-111	1.03756e-110
Tmu003649	expressed protein	10.7542	3.00212	1.84085	6.88976e-09	1.25069e-08
Tmu002280	Excitatory amino acid transporter	26.2225	7.32022	1.84085	1.86553e-108	8.0043e-108
Tmu006969	Dynein intermediate chain	51.7433	14.4446	1.84084	1.62378e-234	1.17856e-233
Tmu006660	Unknown	82.0007	22.8912	1.84084	9.18439e-232	6.58883e-231
Tmu005593	Deoxynucleoside kinase	31.475	8.78652	1.84084	4.63729e-53	1.4093e-52
Tmu000993	Unknown	178.215	49.7502	1.84084	5.22376e-299	4.58561e-298
Tmu000104	Ubiquitin-related modifier	149.196	41.6493	1.84084	4.63616e-110	2.00309e-109
Tmu011035	Unknown	602.022	168.25	1.83921	0	0
Tmu002326	Unknown	764.346	213.651	1.83897	0	0
Tmu001499	e1b 55 kda associated protein	77.2332	21.5935	1.83862	0	0
Tmu007029	brefeldin A inhibited guanine	62.894	17.5983	1.83749	0	0
Tmu004304	hypothetical protein EGR_09500	28.9547	8.10401	1.83709	5.0573e-69	1.73134e-68
Tmu004583	cyclin dependent kinase 9	55.8326	15.6481	1.83512	3.84657e-174	2.22604e-173
Tmu003764	zinc finger rna binding protein	33.6097	9.42072	1.83497	2.5085e-214	1.69301e-213
Tmu009411	leucine rich repeat protein 1	65.7828	18.4401	1.83486	6.1991e-315	5.76512e-314
Tmu009647	hypothetical protein EgrG_000676100	18.904	5.3005	1.83449	7.7167e-224	5.38718e-223
Tmu005121	Arf-GAP with coiled-coil, ANK repeat and PH domain-containing protein 2	49.4975	13.9023	1.83203	8.14503e-316	7.60203e-315
Tmu001089	paramyosin	19.9818	5.61316	1.8318	3.31172e-39	8.94137e-39
Tmu004463	ATPase family AAA domain-containing protein 2B	16.9343	4.75803	1.83151	1.62337e-178	9.57369e-178
Tmu000388	hypothetical protein EGR_00738	22.7519	6.395	1.83097	3.05743e-72	1.06408e-71
Tmu000728	ATP dependent RNA helicase DDX46	37.492	10.5417	1.83048	2.11625e-285	1.80054e-284
Tmu001927	NudC domain-containing protein	218.294	61.392	1.83015	0	0
Tmu001638	Pre-mRNA-splicing factor	51.3659	14.4576	1.82898	3.52056e-144	1.80004e-143
Tmu001208	Proliferation associated protein 2G4	233.915	65.8734	1.82822	0	0
Tmu001854	e3 ubiquitin protein ligase ubr2	20.5129	5.78328	1.82657	0	0
Tmu001869	Solute carrier family 25 member	14.3842	4.05603	1.82634	8.30824e-39	2.23665e-38
Tmu000262	NADPH-dependent diflavin oxidoreductase	14.1381	3.99061	1.82491	5.47153e-69	1.87266e-68
Tmu000569	hypothetical protein EGR_05719	36.8613	10.4064	1.82464	3.11831e-142	1.58131e-141
Tmu001985	expressed conserved protein	17.7689	5.0166	1.82457	2.94542e-91	1.14298e-90
Tmu007619	hypothetical protein EGR_03721	14.3407	4.04917	1.82442	1.44167e-81	5.31505e-81
Tmu004342	Paraplegin	14.8352	4.18924	1.82426	3.7844e-86	1.43302e-85
Tmu000526	nuclear pore complex protein Nup98 Nup96	17.6105	4.97355	1.82409	2.09178e-267	1.68902e-266
Tmu010598	Phosphatidylinositol N-acetylglucosaminyltransferase subunit Q	12.1146	3.42417	1.82292	1.76053e-68	6.01124e-68
Tmu011506	Unknown	33.8722	9.5754	1.8227	2.24307e-57	7.04084e-57
Tmu000923	Serine/threonine-protein phosphatase 2A regulatory subunit B alpha isoform	168.871	47.7838	1.82133	0	0
Tmu008687	Xenotropic and polytropic retrovirus receptor	15.1795	4.29583	1.82112	1.03081e-148	5.36552e-148
Tmu008607	hypothetical protein EgrG_000237800	36.0079	10.206	1.8189	4.05883e-101	1.67351e-100
Tmu002544	Unknown	20.5806	5.83501	1.81848	1.0585e-51	3.17673e-51
Tmu000764	structural maintenance of chromosomes protein 3	94.3069	26.7573	1.81743	0	0
Tmu010931	lipoma preferred partner	161.355	45.7824	1.81737	0	0
Tmu009144	subfamily M14A unassigned peptidase	27.7782	7.88596	1.81659	4.01231e-83	1.49278e-82
Tmu002006	vimentin type intermediate filament associated	57.0861	16.2062	1.81659	3.0446e-87	1.15964e-86
Tmu001041	protein of unknown function DUF284 transmembrane eukaryotic	112.095	31.8319	1.81618	0	0
Tmu007437	U2-associated protein SR140	66.1608	18.7933	1.81576	0	0
Tmu003857	acyl protein thioesterase 12	11.8796	3.37498	1.81554	3.41393e-21	7.61962e-21
Tmu001510	ADP-ribosylation factor-like protein 2	110.285	31.3325	1.8155	0	0
Tmu006957	phosphatidate phosphatase	61.9392	17.6031	1.81502	9.13179e-100	3.74614e-99
Tmu003121	DNA ligase 3	47.9876	13.6415	1.81466	1.31555e-245	9.96594e-245
Tmu001273	Endoplasmic reticulum mannosyl-oligosaccharide 1,2-alpha-mannosidase	172.581	49.0682	1.81441	0	0
Tmu001223	serine:threonine protein phosphatase PP1 gamma	100.556	28.5908	1.81438	4.65894e-312	4.30198e-311
Tmu008653	wd repeat containing domain	19.0927	5.42859	1.81437	3.9917e-117	1.79137e-116
Tmu006190	Tyrosine-protein phosphatase non-receptor type 11	53.8189	15.3046	1.81415	2.67045e-268	2.163e-267
Tmu004168	Zinc finger protein 207	66.4016	18.8943	1.81327	2.25205e-162	1.24558e-161
Tmu002938	mitochondrial ribosomal protein l43	24.2181	6.89197	1.8131	4.87974e-31	1.21918e-30
Tmu005622	Bromodomain containing protein	18.5487	5.27991	1.81273	6.33252e-185	3.8553e-184
Tmu009440	Tektin-3	39.3735	11.2111	1.8123	0	0
Tmu001410	hypothetical protein EGR_01035	31.4282	8.95085	1.81196	1.50816e-170	8.58256e-170
Tmu004903	jnk:sapk associated protein	21.188	6.0345	1.81194	6.60682e-192	4.12672e-191
Tmu001475	CDK5 regulatory subunit-associated protein	66.6849	19.0024	1.81118	2.04201e-183	1.23223e-182
Tmu002836	expressed conserved protein	39.305	11.2041	1.81069	3.86105e-26	9.16717e-26
Tmu008930	T-complex protein 1 subunit delta	80.282	22.9067	1.80931	0	0
Tmu002590	zinc finger protein 91	34.2241	9.77274	1.80818	3.0713e-219	2.10678e-218
Tmu000284	repressor of RNA polymerase III transcription	67.5275	19.2953	1.80723	4.16533e-143	2.12053e-142
Tmu004191	exocyst complex component 7	26.2199	7.49553	1.80656	5.0209e-202	3.24052e-201
Tmu003407	DNA-directed RNA polymerases I and III subunit RPAC1	67.3426	19.26	1.80591	8.25565e-234	5.96869e-233
Tmu010559	enolase protein ENO4	51.6797	14.7879	1.80518	4.10662e-165	2.29772e-164
Tmu000552	DNA replication licensing factor MCM9	29.6588	8.48695	1.80514	5.90793e-205	3.85708e-204
Tmu002230	6 phosphogluconate dehydrogenase	94.7711	27.1234	1.80491	0	0
Tmu001376	hypothetical protein EGR_01068	22.9271	6.56677	1.8038	1.83301e-118	8.28619e-118
Tmu000243	Phosphatidylinositol 4 phosphate 5 kinase type 1	29.4781	8.44361	1.80371	1.46745e-202	9.48985e-202
Tmu002118	transcription initiation factor tfiid subunit 6	22.6767	6.49997	1.80271	9.50267e-111	4.12354e-110
Tmu001535	exosome complex component RRP40	29.5608	8.47822	1.80185	1.19723e-62	3.91601e-62
Tmu008983	Endophilin-A3	148.084	42.5215	1.80015	0	0
Tmu001139	conserved hypothetical protein	34.8085	9.99902	1.79958	6.54758e-234	4.73642e-233
Tmu009252	putative zinc finger protein	19.8983	5.71816	1.79902	2.44914e-60	7.86633e-60
Tmu000555	FERM domain containing protein 5	365.509	105.087	1.79832	0	0
Tmu004774	carnitine O palmitoyltransferase 1 liver	17.0972	4.91623	1.79814	6.26011e-81	2.3001e-80
Tmu000190	Abl interactor	35.6426	10.2511	1.79782	4.85335e-141	2.44968e-140
Tmu009036	Nucleolar protein 5	59.4878	17.1337	1.79576	2.76138e-188	1.69626e-187
Tmu002082	pre mRNA splicing factor RBM22	32.0402	9.23808	1.79422	5.05354e-212	3.38257e-211
Tmu000619	beta 13 n galactosyltransferase	12.2436	3.53142	1.79371	2.87506e-44	8.12547e-44
Tmu006975	Splicing factor, arginine/serine-rich	14.9966	4.32956	1.79234	4.82587e-103	2.00248e-102
Tmu008878	Bromodomain-containing protein 8	21.4991	6.20699	1.79231	3.44731e-108	1.47765e-107
Tmu004349	peptide methionine sulfoxide reductase	96.8553	27.9648	1.79222	2.84351e-163	1.57674e-162
Tmu005223	hypothetical protein EGR_09157	15.4786	4.46998	1.79193	5.63731e-153	2.99305e-152
Tmu002969	beta arrestin 1	17.5824	5.07753	1.79193	1.90436e-74	6.74705e-74
Tmu001974	uroporphyrinogen decarboxylase	78.4667	22.66	1.79193	1.16393e-225	8.18722e-225
Tmu001580	Acyl-CoA synthetase family member protein	10.8194	3.12448	1.79193	6.63747e-90	2.56039e-89
Tmu002253	hypothetical protein EGR_07898	27.7659	8.01929	1.79177	1.15703e-223	8.06447e-223
Tmu002508	GMP synthase	42.4973	12.2777	1.79133	1.24356e-194	7.84289e-194
Tmu010059	isocitrate dehydrogenase NAD	52.8051	15.2608	1.79085	1.37835e-175	8.0303e-175
Tmu002550	Tel2 interacting protein 1	25.866	7.47534	1.79085	1.17346e-193	7.37927e-193
Tmu002139	Transcriptional adapter 2B	24.4612	7.06997	1.79072	1.26452e-96	5.09575e-96
Tmu003549	prefoldin subunit 3	73.5423	21.2588	1.79051	4.06612e-107	1.73204e-106
Tmu008522	5' 3' exoribonuclease 1	21.6064	6.25338	1.78875	3.95988e-260	3.12556e-259
Tmu000793	acylglycerol kinase mitochondrial	11.1397	3.22492	1.78838	2.79202e-44	7.89249e-44
Tmu009150	Unknown	37.8465	10.9565	1.78837	1.10919e-70	3.82956e-70
Tmu007777	Macrophage erythroblast attacher	33.969	9.8597	1.7846	1.90107e-111	8.29931e-111
Tmu006027	hypothetical protein EGR_03924	27.4569	7.97463	1.78368	4.1613e-109	1.79315e-108
Tmu003349	SPRY domain containing protein	62.2699	18.0906	1.78329	0	0
Tmu001244	Aspartyl-tRNA synthetase, cytoplasmic	214.202	62.2308	1.78327	0	0
Tmu009056	protein S isoprenylcysteine O methyltransferase	14.8064	4.30555	1.78195	3.45199e-36	9.03651e-36
Tmu000282	ubiquitin carboxyl terminal hydrolase 7	17.0966	4.97223	1.78174	1.5863e-218	1.08641e-217
Tmu000599	Phosphoglycerate kinase	352.737	102.628	1.78117	0	0
Tmu000482	Autocrine motility factor receptor, isoform	26.3198	7.65814	1.78108	2.5722e-157	1.39242e-156
Tmu000422	hepatoma derived growth factor protein	26.7536	7.78542	1.78089	1.6632e-94	6.60806e-94
Tmu002839	divalent metal transporter DMT1B	38.0234	11.0679	1.78051	1.73845e-254	1.34761e-253
Tmu001330	hypothetical protein EGR_05549	30.1701	8.78216	1.78047	5.33605e-120	2.43164e-119
Tmu002259	Dbl y DH domain	84.8008	24.6902	1.78014	0	0
Tmu001240	zinc finger, C2H2 type	96.7188	28.1738	1.77944	2.60792e-90	1.0078e-89
Tmu002430	Malonyl coenzyme A acyl carrier protein transacylase	91.3193	26.634	1.77765	1.32352e-232	9.52116e-232
Tmu008822	ATP dependent DNA helicase 2 subunit 2	140.908	41.1294	1.77651	0	0
Tmu003928	ring finger protein 14	64.1714	18.7518	1.7749	7.72044e-228	5.47212e-227
Tmu004487	leucine rich repeat containing protein 57	122.009	35.6535	1.77487	1.90805e-190	1.18101e-189
Tmu007043	Activating signal cointegrator 1 complex subunit	24.7176	7.23007	1.77346	3.56142e-111	1.55164e-110
Tmu005544	hypothetical protein EgrG_000391500	15.9234	4.66275	1.7719	2.10304e-182	1.26085e-181
Tmu010923	cdk5 and abl1 enzyme substrate 1	14.9656	4.38342	1.77152	1.2132e-66	4.08339e-66
Tmu000879	hypothetical protein EgrG_001078700	15.1917	4.45202	1.77075	2.10157e-99	8.59415e-99
Tmu010478	expressed conserved protein	182.958	53.7085	1.76829	0	0
Tmu008611	transmembrane protein C9orf5	22.33	6.55683	1.76791	9.72987e-109	4.18439e-108
Tmu008349	serine:threonine protein phosphatase 6	44.5165	13.0755	1.76747	1.12128e-282	9.44723e-282
Tmu002565	Tetracycline resistance leader peptide, TetL	347.018	101.928	1.76746	0	0
Tmu002613	peptidyl prolyl cis trans isomerase FKBP4	80.8428	23.7557	1.76685	1.61493e-184	9.81347e-184
Tmu008609	Homeobox protein extradenticle	60.6124	17.811	1.76684	4.34112e-181	2.58715e-180
Tmu011075	hypothetical protein EgrG_000083500	55.9792	16.4817	1.76403	1.82239e-121	8.37217e-121
Tmu001855	Ribosome biogenesis protein NSA2	71.7294	21.1222	1.7638	2.31519e-151	1.22173e-150
Tmu006661	Unknown	90.276	26.6014	1.76284	1.23107e-86	4.68073e-86
Tmu009944	hypothetical protein EGR_06365	25.3319	7.46605	1.76254	1.27308e-119	5.79532e-119
Tmu006826	Unknown	44.8271	13.226	1.76099	4.00192e-41	1.09829e-40
Tmu007823	Ubiquitin-conjugating enzyme E2 C	89.7378	26.5188	1.7587	1.59563e-151	8.43388e-151
Tmu004780	ATP synthase subunit alpha mitochondrial	223.484	66.0537	1.75846	0	0
Tmu009129	U3 small nucleolar RNA-associated protein	21.2192	6.27447	1.7578	3.45713e-95	1.38073e-94
Tmu008810	hypothetical protein EGR_04245	135.324	40.0283	1.75733	1.15587e-136	5.68827e-136
Tmu007448	E3 ubiquitin-protein ligase SHPRH	19.8482	5.87181	1.75713	2.65393e-222	1.84582e-221
Tmu001521	casein kinase ii subunit alpha	208.525	61.8062	1.7544	0	0
Tmu000617	Ubiquitin-protein ligase E3A	18.219	5.40105	1.75413	2.15989e-134	1.04902e-133
Tmu008924	wd40 repeat	26.4053	7.83195	1.75338	3.97558e-106	1.68463e-105
Tmu001201	Transcriptional repressor NF-X1	73.0514	21.6833	1.75233	0	0
Tmu005722	Pre-mRNA-processing factor	32.7225	9.72129	1.75106	4.59823e-129	2.18508e-128
Tmu003061	bromodomain containing 2	64.2239	19.088	1.75044	0	0
Tmu007550	methyltransferase protein 6	13.844	4.11469	1.75041	1.19644e-60	3.85233e-60
Tmu002604	Ubiquitin-conjugating enzyme E2 J2	69.4114	20.6432	1.74951	1.25014e-126	5.88047e-126
Tmu002478	Endothelial differentiation-related factor	845.033	251.634	1.74768	0	0
Tmu002327	zinc finger, C2H2 type	54.7423	16.3096	1.74693	9.52857e-229	6.7833e-228
Tmu010571	Rab3	36.6226	10.9183	1.74599	1.32141e-37	3.51509e-37
Tmu003504	golgi to er traffic protein 4	57.2009	17.0533	1.74599	6.27677e-128	2.96645e-127
Tmu008333	Glycosylphosphatidylinositol anchor attachment 1 protein	46.4992	13.8694	1.7453	4.24015e-225	2.97612e-224
Tmu002214	Spectrin beta chain	42.8486	12.7834	1.74498	0	0
Tmu001480	DNA RNA helicase C terminal	11.1507	3.32737	1.74468	1.20048e-143	6.12836e-143
Tmu009989	Nitrogen permease regulator	32.354	9.65479	1.74463	2.66523e-181	1.59203e-180
Tmu004281	ubiquitin conjugation factor e4 a	46.2268	13.8011	1.74395	0	0
Tmu010913	serine:threonine protein phosphatase 6	33.02	9.85937	1.74377	5.84322e-302	5.18546e-301
Tmu008099	putative mitochondrial-processing peptidase subunit alpha-1	42.1932	12.6028	1.74327	7.87137e-196	4.98609e-195
Tmu008177	sh3 multi domain containing protein endophilin	28.4035	8.49968	1.74059	1.58851e-202	1.02676e-201
Tmu008372	WD repeat containing protein 36	15.3346	4.59117	1.73986	8.39848e-108	3.59397e-107
Tmu008489	histone lysine N methyltransferase MLL5	22.551	6.75226	1.73975	2.81601e-293	2.43904e-292
Tmu002163	uracil DNA glycosylase	44.0243	13.1821	1.73972	1.98808e-96	8.00407e-96
Tmu002181	fragile X mental retardation syndrome	51.1354	15.3132	1.73955	4.30179e-191	2.67028e-190
Tmu010812	SAP domain containing ribonucleoprotein	90.1671	27.0047	1.73939	1.18603e-150	6.2384e-150
Tmu006284	casein kinase I alpha	106.413	31.8808	1.73891	5.35429e-189	3.29838e-188
Tmu003454	hypothetical protein EGR_01678	39.1487	11.7328	1.73842	8.11069e-106	3.43126e-105
Tmu003495	transmembrane protein 56	44.0379	13.2087	1.73726	6.86777e-212	4.59218e-211
Tmu004864	Unknown	10.8826	3.2651	1.73682	1.49684e-28	3.64175e-28
Tmu010472	neurocalcin	73.7706	22.1365	1.73662	8.7956e-73	3.07184e-72
Tmu004102	elongation factor G mitochondrial	67.1482	20.161	1.73578	0	0
Tmu009628	guanine nucleotide binding protein G(s) subunit	35.0479	10.5284	1.73504	2.80607e-77	1.01156e-76
Tmu007628	hypothetical protein EGR_07718	38.9312	11.6952	1.73501	1.55675e-111	6.79842e-111
Tmu000884	dymeclin	20.6916	6.21656	1.73486	5.15023e-97	2.07994e-96
Tmu006263	HBS1-like protein	59.1492	17.7727	1.7347	1.05997e-242	7.92814e-242
Tmu001553	TBC1 domain-containing protein	35.4277	10.6471	1.73442	9.3997e-163	5.2055e-162
Tmu000570	mothers against decapentaplegic 2	131.885	39.6781	1.73287	0	0
Tmu006654	Golgin subfamily A	32.2859	9.71558	1.73253	4.79239e-238	3.52364e-237
Tmu001754	Ras-related protein Rab-2A	319.904	96.3691	1.731	4.14852e-296	3.61244e-295
Tmu007121	Unknown	45.7067	13.7691	1.73097	7.59191e-52	2.28214e-51
Tmu000335	ribosomal protein s14	14.6477	4.4134	1.73071	2.19595e-118	9.91994e-118
Tmu001530	hypothetical protein EgrG_000456800	16.8797	5.08693	1.73042	1.41876e-15	2.92255e-15
Tmu002562	hemK methyltransferase family	19.9045	5.99997	1.73007	2.99915e-43	8.38858e-43
Tmu001573	Transmembrane protein 161B	39.3444	11.8633	1.72965	9.07351e-155	4.85315e-154
Tmu003808	apoptosis inducing factor 1 mitochondrial	28.8725	8.71461	1.72819	1.46725e-170	8.35344e-170
Tmu008441	nucleolar protein nol1:nop2	30.5275	9.21658	1.72781	6.53292e-102	2.70133e-101
Tmu000445	calmodulin regulated spectrin associated protein	62.1423	18.7743	1.72682	0	0
Tmu006124	CDP diacylglycerol inositol	36.2239	10.9446	1.72672	1.68877e-79	6.15962e-79
Tmu006198	Protein unc-13 B	11.4104	3.44819	1.72644	2.80646e-154	1.49617e-153
Tmu005070	insulin receptor	27.4794	8.30433	1.72641	0	0
Tmu003099	zinc finger FYVE domain containing protein 1	18.0703	5.46349	1.72573	4.48192e-93	1.76132e-92
Tmu004750	Unknown	21.8669	6.61914	1.72403	2.34072e-14	4.72509e-14
Tmu010576	neuron navigator 3	12.0036	3.63426	1.72373	2.87028e-88	1.0984e-87
Tmu001357	Mevalonate kinase	24.0819	7.29347	1.72327	2.3399e-65	7.80688e-65
Tmu000925	receptor type tyrosine protein phosphatase; protein tyrosine phosphatase receptor type	34.5395	10.4666	1.72245	8.17174e-237	5.97789e-236
Tmu004599	Carbohydrate puine kinase, PfkB	100.214	30.3769	1.72204	7.1496e-174	4.13385e-173
Tmu010105	protein tssc1	19.9693	6.05387	1.72185	7.31951e-72	2.54333e-71
Tmu012005	Unknown	4231.62	1283.5	1.72113	0	0
Tmu007444	arachidonate 5 lipoxygenase	124.188	37.6734	1.72091	0	0
Tmu006443	40S ribosomal protein S2	596.412	180.963	1.72061	0	0
Tmu008596	Pre-mRNA-splicing factor SYF1	36.627	11.1243	1.71919	4.34146e-191	2.69361e-190
Tmu008832	DEAD box ATP dependent RNA helicase	50.4875	15.3381	1.71881	2.17786e-265	1.74551e-264
Tmu002402	hypothetical protein EGR_01408	20.7914	6.31697	1.71868	8.03777e-61	2.59445e-60
Tmu003107	serine palmitoyltransferase, long chain base	72.0669	21.9094	1.71779	1.87272e-233	1.35169e-232
Tmu006106	protein of unknown function DUF2012	28.7271	8.73755	1.71711	1.29483e-52	3.9213e-52
Tmu002304	hypoxia associated factor	74.3877	22.6269	1.71703	0	0
Tmu005529	Growth inhibition and differentiation-related protein 88	27.1811	8.2688	1.71685	5.01655e-83	1.86321e-82
Tmu003022	Spectrin alpha chain	133.086	40.4936	1.71659	0	0
Tmu005427	exportin 2	19.9131	6.06024	1.71627	2.48426e-144	1.27169e-143
Tmu002077	neutral ceramidase	17.441	5.3081	1.71622	1.55207e-90	6.00134e-90
Tmu001551	G protein, gamma subunit	187.307	57.0272	1.71568	7.04406e-99	2.87336e-98
Tmu008904	tensin	73.0126	22.2377	1.71514	0	0
Tmu003244	expressed conserved protein	179.829	54.7935	1.71455	1.26704e-238	9.33714e-238
Tmu008963	cytochrome B5	16.6362	5.07003	1.71426	1.51185e-45	4.31786e-45
Tmu003459	Major facilitator superfamily general substrate transporter	15.6811	4.77895	1.71426	7.44017e-91	2.88201e-90
Tmu008733	cytochrome oxidase biogenesis protein	26.3843	8.04162	1.71412	1.12541e-64	3.73755e-64
Tmu007074	Inositol polyphosphate multikinase	294.195	89.6891	1.71377	0	0
Tmu010828	Isoleucyl-tRNA synthetase, cytoplasmic	36.4214	11.1099	1.71294	1.69451e-309	1.54601e-308
Tmu006022	cyclin dependent kinase 11B	28.0207	8.54771	1.71288	5.0228e-140	2.51955e-139
Tmu000761	N glycosylase:DNA lyase	13.2433	4.04089	1.71252	9.37224e-40	2.54152e-39
Tmu002933	SANT, DNA binding	89.9768	27.5195	1.7091	8.9248e-149	4.64733e-148
Tmu002931	hypothetical protein EGR_03961	31.4292	9.61773	1.70834	1.16397e-66	3.92073e-66
Tmu004618	methylthioadenosine phosphorylase	461.219	141.253	1.70717	0	0
Tmu003980	PERQ amino acid-rich with GYF domain-containing protein 2	98.0625	30.0358	1.70702	0	0
Tmu002205	CREB binding protein	29.4498	9.02234	1.70668	0	0
Tmu009194	DNA-directed RNA polymerases I, II, and III subunit RPABC3	215.744	66.0977	1.70665	1.0473e-217	7.15759e-217
Tmu002448	GATA zinc finger domain containing protein	60.6682	18.5883	1.70655	1.30134e-64	4.31523e-64
Tmu001035	cytidine and deoxycytidylate deaminase	181.805	55.7224	1.70606	0	0
Tmu002028	DNA excision repair protein ERCC 6	18.1502	5.5654	1.70543	5.94702e-152	3.14848e-151
Tmu004534	Putative methyltransferase NSUN4	14.0787	4.32041	1.70427	8.99959e-82	3.32261e-81
Tmu000844	SNase domain containing protein	75.1525	23.0636	1.7042	0	0
Tmu000970	NCK-interacting protein with SH3 domain	57.2924	17.5887	1.70369	5.50356e-268	4.45497e-267
Tmu000916	plasma membrane calcium transporting ATPase	20.965	6.43685	1.70356	1.90044e-183	1.14733e-182
Tmu006681	hypothetical protein EGR_09448	15.8899	4.88345	1.70214	5.67525e-17	1.19754e-16
Tmu000522	er degradation enhancer mannosidase alpha	29.1558	8.96807	1.70091	1.62698e-92	6.3668e-92
Tmu000160	epidermal retinal dehydrogenase 2	52.2767	16.0813	1.70078	3.468e-102	1.43583e-101
Tmu003523	Trafficking protein particle complex subunit	17.1335	5.27534	1.69948	9.11699e-140	4.56623e-139
Tmu001259	tetratricopeptide repeat protein 7B	40.7687	12.5535	1.69937	7.52051e-248	5.73732e-247
Tmu001916	spermidine synthase	35.1119	10.8134	1.69914	3.34527e-77	1.2056e-76
Tmu002865	tumor protein d52	226.007	69.6143	1.69891	8.1456e-229	5.80195e-228
Tmu001151	FKBP12 rapamycin complex associated protein	14.1168	4.34951	1.69849	7.02825e-312	6.48516e-311
Tmu007234	RecName: Full=Myophilin	665.562	205.119	1.69811	0	0
Tmu006874	helicase	19.7247	6.08151	1.6975	1.29603e-312	1.19843e-311
Tmu004686	nuclear pore complex protein Nup188	16.8873	5.2084	1.69703	7.92299e-206	5.18828e-205
Tmu002247	casein kinase I alpha	37.1146	11.4662	1.6946	5.96246e-92	2.32416e-91
Tmu001962	Eukaryotic translation initiation factor 2 subunit	61.3289	18.9518	1.69423	1.51577e-182	9.09602e-182
Tmu002662	e3 ubiquitin protein ligase RFWD3	36.3122	11.2221	1.69411	1.45735e-147	7.55541e-147
Tmu010132	stefin	35.1881	10.8755	1.69401	2.98116e-30	7.39006e-30
Tmu002996	sec13 protein	31.0551	9.60069	1.69362	5.94288e-81	2.18416e-80
Tmu004692	Endoglycoceramidase	18.3494	5.67336	1.69346	3.27456e-143	1.66836e-142
Tmu000068	Heat shock protein Hsp70	18.777	5.80574	1.69341	6.15731e-110	2.65944e-109
Tmu010553	SPRY domain containing protein	25.2593	7.8129	1.69288	1.82356e-265	1.46245e-264
Tmu003741	exocyst complex component 5	36.3458	11.2448	1.69253	6.2048e-159	3.38709e-158
Tmu000789	Sister chromatid cohesion protein PDS5 B	17.6278	5.45847	1.69128	7.33187e-178	4.31021e-177
Tmu005679	F box only protein 8	38.8382	12.0264	1.69127	6.65731e-79	2.418e-78
Tmu003575	expressed conserved protein	165.611	51.2825	1.69126	1.58679e-219	1.08904e-218
Tmu004148	ectoderm neural cortex protein 1	23.357	7.23475	1.69084	1.94654e-112	8.54662e-112
Tmu000041	RNA cap guanine N2 methyltransferase	25.5627	7.9221	1.69009	5.40586e-101	2.2282e-100
Tmu007840	fragile X mental retardation syndrome	59.484	18.441	1.68958	4.00272e-299	3.51612e-298
Tmu002447	nucleic acid binding	110.306	34.252	1.68725	8.10854e-154	4.32101e-153
Tmu003239	Myophilin	171.405	53.2417	1.68678	4.95806e-258	3.8898e-257
Tmu003767	Actin binding WH2	71.6704	22.2666	1.6865	1.06993e-141	5.41509e-141
Tmu001467	protein sys1	34.402	10.6923	1.68592	3.27568e-39	8.84773e-39
Tmu008749	protein phosphatase 2a regulatory subunit	18.5382	5.76519	1.68506	2.2857e-110	9.8986e-110
Tmu005705	Unknown	113.239	35.2452	1.68387	4.45449e-121	2.04425e-120
Tmu001879	katanin p80 WD40 containing subunit B1	25.4064	7.913	1.6829	5.71834e-121	2.6224e-120
Tmu006682	notch	13.8888	4.32802	1.68214	7.36284e-129	3.49499e-128
Tmu003997	queuine tRNA ribosyltransferase subunit QTRTD1	34.8292	10.8556	1.68186	1.36538e-100	5.61719e-100
Tmu004001	39S ribosomal protein L46	67.811	21.1558	1.68047	4.45413e-128	2.10736e-127
Tmu008690	serine:threonine protein phosphatase 1, partial	110.749	34.5568	1.68025	0	0
Tmu005078	cell cycle regulator mat89bb	25.7592	8.03897	1.68001	4.45961e-111	1.93907e-110
Tmu003891	rho GTPase activating protein	10.7806	3.36496	1.67978	1.41633e-92	5.54913e-92
Tmu005625	Unknown	18.4653	5.76519	1.67938	5.28642e-17	1.11659e-16
Tmu010834	eukaryotic translation initiation factor 3	241.571	75.4913	1.67806	0	0
Tmu001167	GDP fucose transporter	156.234	48.8898	1.6761	7.37835e-226	5.19846e-225
Tmu009029	regulator of nonsense transcripts 2	39.5578	12.3803	1.67592	0	0
Tmu010469	calcium-binding protein	316.082	98.9832	1.67504	0	0
Tmu006964	Estradiol 17-beta-dehydrogenase	59.7322	18.7225	1.67374	1.00748e-122	4.65971e-122
Tmu006506	EGF type aspartate asparagine hydroxylation site	21.3979	6.70984	1.67312	2.27583e-53	6.93587e-53
Tmu008575	muscle myosin heavy chain	29.3209	9.1945	1.67309	4.58508e-167	2.57988e-166
Tmu004153	Galactose-1-phosphate uridylyltransferase	48.9485	15.3525	1.67279	1.61861e-155	8.68967e-155
Tmu000120	hypothetical protein EGR_02696	40.1652	12.6113	1.67123	4.09454e-83	1.5225e-82
Tmu009307	tfiia large subunit	108.427	34.0937	1.66915	0	0
Tmu001138	phd finger protein 12	22.6546	7.12802	1.66823	2.39087e-118	1.07967e-117
Tmu003370	Guanine nucleotide-binding protein subunit beta	20.9583	6.59469	1.66814	7.67711e-56	2.37762e-55
Tmu005323	phosphatidylinositide phosphatase sac1	29.8533	9.395	1.66793	2.78363e-129	1.32424e-128
Tmu008973	Solute carrier family 2, facilitated glucose transporter member 6	13.6836	4.30673	1.66778	4.28231e-15	8.7643e-15
Tmu009073	putative cation-transporting ATPase	56.7187	17.8548	1.66751	1.99772e-174	1.15868e-173
Tmu004462	Small subunit processome component	19.9416	6.28416	1.66599	0	0
Tmu010495	yrdc domain containing protein mitochondrial	23.0221	7.25607	1.66576	1.04125e-39	2.82243e-39
Tmu003041	Serine rich adhesin for platelets	26.4097	8.32874	1.6649	1.24614e-309	1.13773e-308
Tmu001268	Exocyst complex component	48.9215	15.4292	1.66481	0	0
Tmu000787	hypothetical protein EGR_05043	413.436	130.401	1.66471	0	0
Tmu000187	Leucine-rich repeat protein SHOC-2	26.854	8.47011	1.66468	8.65489e-111	3.75691e-110
Tmu008713	glucose-regulated protein	230.456	72.8218	1.66205	0	0
Tmu000558	hypothetical protein EGR_05719	34.0788	10.7687	1.66203	6.52829e-118	2.94192e-117
Tmu000489	cysteine string protein	21.363	6.75132	1.66187	3.73737e-33	9.5133e-33
Tmu006096	ATPase family AAA domain containing protein 1 B	20.3646	6.44603	1.65958	7.21775e-51	2.15174e-50
Tmu000276	zinc finger CCCH domain containing protein 6	23.5078	7.45728	1.65642	1.05706e-90	4.09096e-90
Tmu006956	expressed protein	89.5304	28.41	1.65598	9.53667e-104	3.98265e-103
Tmu000322	vacuolar protein sorting associated protein 16	42.1356	13.3838	1.65455	0	0
Tmu007626	Unknown	74.1813	23.5673	1.65427	2.53707e-74	8.97891e-74
Tmu008398	Derlin-2	31.4012	9.98099	1.65356	1.81478e-43	5.08356e-43
Tmu003096	n acyl phosphatidylethanolamine hydrolyzing	40.1576	12.7651	1.65347	2.18973e-107	9.33978e-107
Tmu009177	Ras GTP binding protein A	73.9351	23.5166	1.65258	9.92894e-124	4.61032e-123
Tmu005146	hypothetical protein EgrG_000972700	13.3714	4.25358	1.6524	9.95312e-152	5.26725e-151
Tmu000303	SECIS binding protein 2	44.8342	14.2698	1.65163	4.0032e-206	2.62277e-205
Tmu006371	Unknown	16.3557	5.211	1.65016	4.26798e-23	9.75882e-23
Tmu001219	Ribosomal protein S35, mitochondrial	173.477	55.278	1.64997	1.17734e-296	1.02727e-295
Tmu008647	Serine/threonine-protein phosphatase 2A activator	81.2459	25.9242	1.648	2.85816e-136	1.40497e-135
Tmu003730	mitogen activated protein kinase kinase kinase	27.7608	8.85954	1.64775	2.71214e-252	2.08622e-251
Tmu003042	annexin	687.21	219.391	1.64725	0	0
Tmu001324	transmembrane protein 209	15.9569	5.09943	1.64577	4.12546e-48	1.20256e-47
Tmu005035	arginine:serine rich splicing factor	68.8163	21.9935	1.64567	2.92048e-34	7.506e-34
Tmu008726	Arginine/serine-rich coiled-coil protein 2	51.5279	16.4696	1.64555	1.76954e-140	8.9108e-140
Tmu007685	phosphoglucomutase 2	69.6527	22.267	1.64527	1.03471e-262	8.22196e-262
Tmu002893	Dihydropyrimidinase	28.7662	9.2091	1.64324	6.64799e-104	2.77987e-103
Tmu000026	glycyl tRNA synthetase	50.6034	16.2062	1.64269	6.40171e-233	4.61037e-232
Tmu001813	N(G),N(G)-dimethylarginine dimethylaminohydrolase	12.7441	4.08251	1.6423	8.03043e-27	1.91927e-26
Tmu006655	Structural maintenance of chromosomes protein 4	74.7736	24.0008	1.63945	0	0
Tmu006377	Unknown	22.2942	7.15816	1.63901	2.39654e-50	7.11026e-50
Tmu003428	Autophagy-related protein 9A	27.7826	8.92581	1.63813	1.21053e-168	6.84683e-168
Tmu003371	Der1 domain family	58.9651	18.9444	1.63809	1.67205e-61	5.42403e-61
Tmu000426	membrane-associated metalloproteinase	45.6332	14.6788	1.63635	7.65127e-136	3.74408e-135
Tmu008446	Cell division protein kinase	17.5307	5.64389	1.63512	2.7827e-103	1.15689e-102
[truncated: 1,634 more rows]

## Sheet: Pro vs. Cyst
The differentially expressed genes between protoscolices (Pro) and cyst wall (cyst).
Gene ID	Annotation	FPKM		Pro vs. Cyst
		Pro	Cyst	Log2(Fold_change)	P-value	FDR
Tmu005691	expressed conserved protein	344.807	0.346836	9.95732	0	0
Tmu002520	Desert hedgehog protein	105.579	0.234331	8.81556	0	0
Tmu001204	Venom allergen	170.949	0.584145	8.19302	0	0
Tmu007775	hypothetical protein EGR_00696	1163.14	4.11799	8.14187	0	0
Tmu000420	secreted frizzled protein 5	25.3533	0.105066	7.91473	0	0
Tmu001066	hypothetical protein EGR_00158	47.8527	0.219054	7.77117	0	0
Tmu004473	hypothetical protein EGR_04854	157.421	0.872045	7.49601	0	0
Tmu007758	hypothetical protein EGR_08855	106.121	0.610432	7.44166	0	0
Tmu005111	Unknown	41.0493	0.270103	7.2477	5.63482e-160	4.16425e-159
Tmu007335	rhodopsin-like orphan GPCR	20.3917	0.147092	7.11512	2.8145e-184	2.3335e-183
Tmu002423	conserved hypothetical protein	852	7.04344	6.91843	0	0
Tmu001945	hypothetical protein EGR_01195	313.097	2.60262	6.9105	0	0
Tmu006388	hypothetical protein EmuJ_000365600	1926.61	16.2146	6.89263	0	0
Tmu010089	Unknown	439.648	3.93827	6.80264	0	0
Tmu010042	Glutathione S-transferase	78.7471	0.755485	6.70368	0	0
Tmu004219	Peptidase inhibitor	85.7451	0.838121	6.67675	0	0
Tmu007271	expressed protein	724.9	7.56039	6.58318	0	0
Tmu002868	expressed conserved protein	29.4625	0.317933	6.53401	3.76365e-78	1.60741e-77
Tmu004023	diagnostic antigen gp50	11.359	0.122577	6.534	1.30848e-64	4.99992e-64
Tmu008712	Innexin unc-9	66.0469	0.756165	6.44865	0	0
Tmu011837	cysteine rich secretory protein LCCL	22.3011	0.263875	6.40112	1.61502e-60	5.92552e-60
Tmu004610	Unknown	62.0152	0.753619	6.36264	1.13363e-101	5.84218e-101
Tmu005531	hypothetical protein HmN_000597600	41.4408	0.514409	6.33199	2.43773e-223	2.35472e-222
Tmu006668	ubiquitin (ribosomal protein L40)	233.979	3.06549	6.25412	0	0
Tmu010347	heat shock 70 kda protein 1a	10.6809	0.1506	6.14817	7.23688e-139	4.72946e-138
Tmu006296	Frizzled-10	71.3376	1.07583	6.05114	0	0
Tmu004878	Pancreatic hormone	18.5714	0.287939	6.01118	1.66451e-42	5.10633e-42
Tmu008512	hypothetical protein EGR_01793	201.937	3.16733	5.99449	0	0
Tmu007749	hypothetical protein EGR_10089	149.943	2.44173	5.94037	1.32697e-235	1.35004e-234
Tmu004543	ADP-ribosylation factor-like protein 4A	15.4716	0.260868	5.89016	1.82897e-88	8.42323e-88
Tmu002424	secreted frizzled protein	14.4207	0.255946	5.81616	3.24226e-139	2.12316e-138
Tmu006944	hypothetical protein EGR_10089	178.079	3.17107	5.8114	7.65286e-283	9.17214e-282
Tmu010346	heat shock protein 70	11.3328	0.207277	5.7728	4.68544e-139	3.06666e-138
Tmu002314	FMRFamide receptor	11.5543	0.216465	5.73815	1.10768e-69	4.41304e-69
Tmu002208	cystatin	486.891	9.22235	5.72232	0	0
Tmu006943	hypothetical protein EGR_10089	149.038	2.84868	5.70924	5.81249e-233	5.84037e-232
Tmu010502	hypothetical protein EGR_06864	89.539	1.74409	5.68197	0	0
Tmu009389	expressed conserved protein	530.388	10.4776	5.66167	0	0
Tmu000465	hypothetical protein EgrG_001027500	101.068	2.03477	5.63432	0	0
Tmu000280	Unknown	121.292	2.48432	5.60949	0	0
Tmu007172	Zinc finger protein 2	49.9566	1.09687	5.50921	0	0
Tmu000674	hypothetical protein EGR_03266	1850.48	40.7749	5.50407	0	0
Tmu010512	hepatocyte nuclear factor 4 alpha	19.6982	0.434162	5.50369	6.86755e-280	8.20066e-279
Tmu000281	hypothetical protein EGR_00860	177.64	3.96976	5.48376	0	0
Tmu002586	hypothetical protein EGR_07049	19.6324	0.448847	5.45087	4.35529e-29	1.13989e-28
Tmu008257	Oncosphere antigen B	68.0981	1.6064	5.40571	0	0
Tmu000177	hypothetical protein EGR_00960	346.845	8.19561	5.4033	0	0
Tmu005596	Pfam-B_8122 and Pfam-B_9781 and Pfam-B_1643 domain containing protein	51.2883	1.22086	5.39266	6.06486e-168	4.6818e-167
Tmu009390	expressed conserved protein	675.086	16.7701	5.33111	0	0
Tmu009303	hypothetical protein EgrG_000555100	55.2974	1.41455	5.2888	0	0
Tmu003011	protocadherin 1	11.5165	0.296548	5.27929	3.78281e-303	4.79009e-302
Tmu003163	expressed conserved protein	614.072	15.8178	5.27879	0	0
Tmu006618	homeobox protein nk 2	10.9964	0.285248	5.26867	2.20861e-43	6.85809e-43
Tmu007174	zinc finger protein 362	22.288	0.58821	5.24379	6.20312e-216	5.81884e-215
Tmu001759	hypothetical protein EGR_02302	65.3853	1.73788	5.23357	0	0
Tmu003320	oxalate:formate antiporter	23.317	0.620357	5.23214	1.25705e-231	1.25918e-230
Tmu008340	Forkhead box protein I1	30.2815	0.815117	5.21529	1.9116e-227	1.88005e-226
Tmu005876	hypothetical protein EGR_08878	12.1001	0.326434	5.21208	1.26247e-46	4.05688e-46
Tmu007173	Zinc finger protein rotund	24.8061	0.678257	5.19272	4.46844e-75	1.86011e-74
Tmu009982	expressed conserved protein	316.044	8.65538	5.19038	0	0
Tmu003112	Four and a half LIM domains-containing protein	27.6128	0.775973	5.15319	4.04272e-64	1.53711e-63
Tmu001730	Dynein light chain 1, cytoplasmic	283.086	7.96215	5.15194	0	0
Tmu009718	2-amino-3-ketobutyrate coenzyme A ligase	27.0769	0.766232	5.14314	5.59048e-252	6.11376e-251
Tmu000689	Voltage-gated hydrogen channel	21.3701	0.616598	5.11512	4.34411e-90	2.02944e-89
Tmu005609	Estradiol 17 beta-dehydrogenase	721.289	21.0806	5.09659	0	0
Tmu009388	expressed conserved protein	2397.98	73.2518	5.03281	0	0
Tmu004469	expressed conserved protein	19.5864	0.603193	5.02109	8.83828e-102	4.55662e-101
Tmu007228	cationic amino acid transporter	13.2801	0.413385	5.00564	1.15275e-125	6.99835e-125
Tmu000188	Unknown	14.101	0.442342	4.99449	5.76062e-24	1.40733e-23
Tmu004844	fasciclin-1	403.926	13.092	4.94733	0	0
Tmu001644	Prohormone-4	19.3445	0.632572	4.93455	9.50309e-77	4.0164e-76
Tmu002732	5-hydroxytryptamine receptor	21.0156	0.695649	4.91696	3.49579e-285	4.21701e-284
Tmu002935	hypothetical protein EGR_03965	42.8864	1.41961	4.91695	1.4181e-83	6.31605e-83
Tmu003907	expressed conserved protein	24.6691	0.818872	4.91292	6.17674e-189	5.23814e-188
Tmu004996	tetraspanin	87.3289	2.92162	4.90162	0	0
Tmu000539	Pseudouridine-metabolizing bifunctional protein	38.2946	1.30994	4.86957	0	0
Tmu007063	Cornifelin	185.543	6.41736	4.85363	0	0
Tmu006678	conserved hypothetical protein	30.9238	1.07391	4.84777	1.3276e-315	1.75464e-314
Tmu000381	Kv channel interacting protein 4	18.0615	0.633979	4.83234	2.53392e-135	1.62732e-134
Tmu001603	phd finger protein 10	43.6657	1.53477	4.83041	0	0
Tmu010661	frizzled	47.0774	1.68761	4.80198	0	0
Tmu008781	RNA binding protein Musashi Rbp6	80.5814	2.89533	4.79865	0	0
Tmu003402	hypothetical protein EGR_01625	13.0541	0.469563	4.79704	1.05814e-78	4.54158e-78
Tmu008535	neuropeptide	70.6077	2.57411	4.77768	2.49841e-157	1.8154e-156
Tmu003662	neuropeptide	25.3979	0.934334	4.76463	1.60605e-45	5.09917e-45
Tmu006486	solute carrier family 13	41.2393	1.51849	4.76331	0	0
Tmu010050	glutathione S-transferase	335.602	12.4861	4.74836	0	0
Tmu008836	hypothetical protein EGR_04219	16.0844	0.612883	4.71391	3.17016e-73	1.30627e-72
Tmu005112	expressed conserved protein	40.7499	1.55434	4.71242	5.15172e-207	4.68705e-206
Tmu009725	egf domain protein	76.1675	2.92319	4.70356	0	0
Tmu009169	expressed protein	52.6058	2.06053	4.67413	5.22501e-291	6.39203e-290
Tmu010103	Trypsin inhibitor	55.4905	2.18011	4.66977	5.60409e-89	2.59381e-88
Tmu007301	axis inhibition protein axin	11.4575	0.465978	4.61989	1.29079e-84	5.78475e-84
Tmu010515	bone morphogenetic protein antagonist noggin	19.7513	0.805126	4.61659	1.34097e-162	1.0053e-161
Tmu007913	UDP-N-acetylglucosamine--dolichyl-phosphate N-acetylglucosaminephosphotransferase	59.6368	2.47138	4.59281	0	0
Tmu002844	zinc transporter zip	29.4613	1.23946	4.57104	8.61069e-222	8.23785e-221
Tmu003689	Unknown	17.7651	0.756734	4.55312	9.1115e-61	3.3506e-60
Tmu006343	hypothetical protein EGR_08220	15.2673	0.656378	4.53977	8.91115e-114	4.99025e-113
Tmu003244	expressed conserved protein	1256.78	54.7935	4.51958	0	0
Tmu008351	hypothetical protein EGR_05686	178.344	7.7981	4.5154	0	0
Tmu000115	macrophage colony stimulating factor 1 receptor	10.5531	0.465333	4.50326	7.75557e-280	9.25256e-279
Tmu002398	hypothetical protein EGR_01401	41.8232	1.87633	4.47832	0	0
Tmu007488	Kelch-like protein	17.2288	0.77466	4.47512	4.01778e-72	1.63685e-71
Tmu011130	heat shock protein 70	40.0585	1.80869	4.46909	5.97483e-94	2.88033e-93
Tmu000596	hypothetical protein EGR_05749	34.6591	1.57453	4.46024	2.13928e-153	1.5221e-152
Tmu005110	expressed conserved protein	50.6105	2.35916	4.42309	2.83049e-205	2.5555e-204
Tmu002822	Zinc finger protein 445	63.2387	2.95138	4.42135	0	0
Tmu010182	alpha 2 macroglobulin	11.0451	0.517315	4.41622	2.50824e-131	1.57654e-130
Tmu007304	Forkhead box protein L1	42.1916	2.02353	4.38201	7.08826e-269	8.14962e-268
Tmu002924	Solute carrier family 22 member 5	10.429	0.502413	4.37558	4.18597e-49	1.37577e-48
Tmu010090	WAP, kazal, immunoglobulin, kunitz and NTR domain-containing protein 2	83.0656	4.016	4.37042	3.35833e-120	1.96715e-119
Tmu001517	Laminin subunit gamma	55.8759	2.71934	4.3609	0	0
Tmu002256	fibroblast growth factor receptor 1	12.9012	0.63117	4.35333	1.06882e-152	7.57978e-152
Tmu006871	Unknown	12.5367	0.618681	4.34082	5.51851e-41	1.66504e-40
Tmu007827	synaptogyrin 2	28.0502	1.38734	4.33762	2.38166e-121	1.40712e-120
Tmu007534	Antigen B	3848.18	192.251	4.32311	0	0
Tmu001382	Unknown	276.122	13.8301	4.31942	0	0
Tmu008737	neurogenic locus notch protein 2	32.7199	1.64685	4.31239	1.23427e-161	9.19472e-161
Tmu000537	Pyruvate kinase isozymes R/L	30.3126	1.52608	4.31202	0	0
Tmu003403	Peptidase S1 S6 chymotrypsin Hap active site	20.8066	1.05247	4.30519	2.04258e-37	5.90502e-37
Tmu004122	CBM21 domain-containing protein	571.864	29.2458	4.28937	0	0
Tmu003111	Four and a half LIM domains protein 2	522.303	26.9755	4.27517	0	0
Tmu006227	cytoplasmic antigen 1	60.4248	3.12153	4.27482	9.66905e-120	5.64332e-119
Tmu010142	protein pangolin J	28.8051	1.49442	4.26867	0	0
Tmu005367	Leucine-rich repeat-containing protein	112.784	5.91422	4.25323	0	0
Tmu002919	Unknown	136.954	7.2288	4.24379	2.21234e-240	2.29391e-239
Tmu004582	Unknown	12.0918	0.64596	4.22644	2.66535e-47	8.63117e-47
Tmu004794	hypothetical protein EgrG_000718800	65.8801	3.52461	4.22431	0	0
Tmu005690	nk 6 homeobox protein	14.2213	0.784433	4.18026	2.23359e-110	1.21774e-109
Tmu006427	ethanolamine kinase 2	22.3792	1.25431	4.15719	2.15585e-148	1.48824e-147
Tmu003742	hypothetical protein EGR_08007	25.2582	1.41961	4.15319	1.01404e-73	4.19035e-73
Tmu000822	TSP2	393.188	22.1171	4.15199	0	0
Tmu006609	hypothetical protein EGR_09291	442.734	25.0733	4.14222	0	0
Tmu011937	annexin	494.18	28.5123	4.11538	0	0
Tmu009433	unc 112 protein	58.0036	3.35275	4.11273	0	0
Tmu004524	PR domain zinc finger protein	42.2061	2.45122	4.10588	8.21488e-303	1.03821e-301
Tmu010869	excitatory amino acid transporter 2	241.191	14.1428	4.09204	0	0
Tmu008224	Unknown	13.6059	0.79795	4.09179	1.00098e-41	3.04134e-41
Tmu003869	conserved hypothetical protein	14.501	0.850447	4.09179	3.44159e-159	2.53045e-158
Tmu003364	protein of unknown function DUF2366	11.6296	0.682047	4.09179	2.87951e-39	8.49469e-39
Tmu004201	Dynein light chain 1, cytoplasmic	244.226	14.5973	4.06444	0	0
Tmu002469	rhoptry associated membrane antigen	112.135	6.74871	4.05448	0	0
Tmu009372	hypothetical protein	390.846	23.6969	4.04383	0	0
Tmu003794	Dynein light chain 1, cytoplasmic	72.407	4.40867	4.03771	1.48957e-117	8.58207e-117
Tmu002848	Dynein light chain 1, cytoplasmic	263.072	16.0993	4.03039	0	0
Tmu005638	RING finger protein	10.2428	0.628016	4.02767	7.82108e-42	2.37966e-41
Tmu002049	glycogen phosphorylase	175.82	10.785	4.027	0	0
Tmu000211	protein capicua	125.478	7.74601	4.01784	0	0
Tmu003045	Sodium/potassium-transporting ATPase subunit beta-1	683.242	42.1994	4.0171	0	0
Tmu002836	expressed conserved protein	181.304	11.2041	4.01631	5.30146e-238	5.45773e-237
Tmu002692	BTB/POZ domain-containing protein KCTD16	27.1719	1.69564	4.00221	5.85603e-107	3.12964e-106
Tmu002528	tegumental antigen	54.7127	3.43491	3.99353	1.33692e-286	1.62178e-285
Tmu004147	Elav	21.9041	1.37691	3.99169	7.45985e-194	6.44404e-193
Tmu002289	cyclic nucleotide gated cation channel	15.5533	0.978648	3.99029	2.43244e-136	1.57069e-135
Tmu003813	hypothetical protein EGR_09921	44.5581	2.81738	3.98326	8.12418e-102	4.19013e-101
Tmu007798	cysteine rich secretory protein LCCL	20.5995	1.3054	3.98005	3.6047e-57	1.27957e-56
Tmu000145	neuronal nitric oxide synthase protein inhibitor	18117.6	1170.68	3.95197	0	0
Tmu011163	Unknown	76.3909	4.9565	3.94601	8.86123e-142	5.88574e-141
Tmu009244	PKC activated phosphatase 1 inhibitor	64.0495	4.18441	3.93609	1.75406e-174	1.39211e-173
Tmu007784	Heat shock cognate protein	12.8306	0.838234	3.93609	1.60943e-129	9.99988e-129
Tmu007643	laminin	20.1946	1.32776	3.9269	0	0
Tmu008413	Integrin alpha-8	13.0094	0.864892	3.91089	8.74909e-292	1.07437e-290
Tmu001682	c4b binding protein beta chain	51.9416	3.46063	3.90778	0	0
Tmu003688	Heat shock cognate protein	25.0515	1.68463	3.89439	3.9241e-246	4.17884e-245
Tmu006512	lysosomal acid lipase:cholesteryl ester	93.7933	6.32936	3.88935	0	0
Tmu011071	Unknown	39.3147	2.67064	3.87981	2.277e-65	8.76529e-65
Tmu001952	expressed conserved protein	92.7222	6.30337	3.87872	8.72972e-156	6.30793e-155
Tmu002747	hypothetical protein EGR_06113	11.0064	0.759587	3.85698	5.99945e-82	2.63773e-81
Tmu005552	protein jagged 2	23.647	1.63355	3.85557	2.92712e-142	1.95522e-141
Tmu010485	Furin 1	29.5684	2.06537	3.83958	3.89818e-321	5.21585e-320
Tmu001525	Four and a half LIM domains-containing protein	168.708	11.8424	3.83249	0	0
Tmu008606	Annexin A7	410.567	28.8212	3.83242	0	0
Tmu009035	orexin receptor type 2	37.2544	2.61796	3.8309	1.85297e-284	2.227e-283
Tmu000084	universal stress protein	117.686	8.29391	3.82675	0	0
Tmu003193	Glutamate dehydrogenase 2	577.109	41.0075	3.81488	0	0
Tmu006985	diagnostic antigen GP50a precursor	227.745	16.1982	3.81351	0	0
Tmu000437	hypothetical protein EGR_02995	52.3715	3.7435	3.80632	0	0
Tmu006641	kinesin protein KIF1B	13.8688	0.997438	3.79747	3.76575e-304	4.79183e-303
Tmu004883	Actin	37.0918	2.67165	3.7953	6.77584e-224	6.55974e-223
Tmu005272	NADP-dependent malic enzyme	809.817	58.6796	3.78666	0	0
Tmu003654	adenylate cyclase	20.9989	1.52608	3.78241	0	0
Tmu004019	PDZ-domain factor 1	340.036	24.7281	3.78146	0	0
Tmu002533	Zinc metalloproteinase nas-29	64.4085	4.68471	3.78122	8.90355e-260	1.00151e-258
Tmu006266	sedoheptulokinase	78.3564	5.73223	3.77288	0	0
Tmu006880	tyrosine protein kinase otk	104.395	7.6745	3.76584	0	0
Tmu002829	hypothetical protein EgrG_000944400	17.0287	1.25862	3.75805	5.13792e-28	1.32945e-27
Tmu009001	beta hexosaminidase subunit alpha	111.436	8.29199	3.74835	0	0
Tmu000940	deformed	13.3101	0.997437	3.73815	3.00133e-72	1.22389e-71
Tmu000012	Cyclin-G2	124.358	9.32947	3.73656	0	0
Tmu008766	serine:threonine protein phosphatase 2A 56 kDa	24.5201	1.8408	3.73556	2.20014e-222	2.11109e-221
Tmu006095	Adenosylhomocysteinase A	226.102	16.9742	3.73556	0	0
Tmu005873	Plasminogen	192.649	14.4812	3.73372	0	0
Tmu010481	frizzled	15.7687	1.18607	3.7328	1.51643e-110	8.28837e-110
Tmu005902	glutamine rich 2	11.5717	0.870387	3.7328	3.95332e-94	1.91077e-93
Tmu009064	smad	23.8404	1.8002	3.72718	4.11423e-143	2.76381e-142
Tmu005628	Unknown	18.9983	1.4397	3.72203	1.67095e-40	5.00322e-40
Tmu005055	slit 2 protein	20.9208	1.58604	3.72144	0	0
Tmu003168	P29	1416.23	108.677	3.70394	0	0
Tmu001463	lipopolysaccharide induced tumor necrosis	14.1276	1.08452	3.70339	1.36474e-46	4.38443e-46
Tmu010048	glutathione S-transferase	318.032	24.4735	3.69988	0	0
Tmu010664	expressed conserved protein	30.0741	2.3181	3.69751	1.14113e-46	3.66788e-46
Tmu007095	Unknown	10.702	0.824908	3.6975	1.50018e-27	3.85338e-27
Tmu000614	hypothetical protein EgrG_001045000	51.5491	3.99305	3.69038	0	0
Tmu000686	RAB interacting factor	674.107	52.4865	3.68296	0	0
Tmu010186	hypothetical protein EgrG_000641300	33.5056	2.64129	3.66509	4.59734e-116	2.61509e-115
Tmu000720	Adenylosuccinate synthetase isozyme	186.73	14.732	3.66393	0	0
Tmu009193	Tetraspanin-33	22.3651	1.76766	3.66134	4.99423e-87	2.27587e-86
Tmu008493	hypothetical protein EGR_01765	180.247	14.2583	3.6601	0	0
Tmu000317	Slit 3 protein	45.8047	3.62417	3.65977	0	0
Tmu010240	Unknown	12.6812	1.00621	3.65569	1.36833e-19	3.13866e-19
Tmu003567	gelsolin	813.273	64.7326	3.65118	0	0
Tmu007644	heat shock protein 70	16.5514	1.31883	3.64962	2.49436e-168	1.93242e-167
Tmu001303	Discoidin domain-containing receptor	24.0927	1.92407	3.64636	0	0
Tmu005127	organic anion transporting polypeptide 30B	13.4477	1.07519	3.6447	2.22322e-203	1.99064e-202
Tmu006160	hypothetical protein EGR_09696	71.1279	5.69269	3.64323	0	0
Tmu002136	hypothetical protein EgrG_000859300	21.9745	1.76086	3.64148	6.15395e-35	1.72869e-34
Tmu006285	potassium voltage gated channel subfamily H	12.3774	0.993469	3.63909	8.41694e-214	7.81651e-213
Tmu006351	Otopetrin-3	21.1813	1.70648	3.6337	1.88391e-210	1.73218e-209
Tmu005109	syndecan	21.2962	1.72357	3.62712	1.4012e-132	8.84567e-132
Tmu007224	Large neutral amino acids transporter small	30.4296	2.4764	3.61916	1.32772e-243	1.39787e-242
Tmu001743	39S ribosomal protein L19	25.1329	2.04843	3.61699	1.13728e-118	6.61098e-118
Tmu000954	IQ domain containing protein	10.8217	0.884684	3.61262	1.04385e-93	5.02469e-93
Tmu001836	alanine aminotransferase 2	326.074	26.7064	3.60994	0	0
Tmu002359	hypothetical protein EGR_01361	21.8566	1.79539	3.6057	3.35163e-114	1.88422e-113
Tmu003381	phosphoacetylglucosamine mutase	20.2544	1.66987	3.60043	2.9458e-209	2.69331e-208
Tmu004590	phosphoglucose isomerase	382.551	31.7575	3.59048	0	0
Tmu010477	Mastin	332.197	27.7042	3.58386	0	0
Tmu001746	homeobox	28.2942	2.36474	3.58075	0	0
Tmu002786	putative sodium/potassium/calcium exchanger	39.142	3.27749	3.57805	0	0
Tmu010603	Synaptic vesicle membrane protein VAT-1-like protein	202.763	17.0445	3.57242	0	0
Tmu008559	conserved hypothetical protein	72.407	6.10432	3.56823	5.42905e-143	3.64329e-142
Tmu010102	Kunitz protein 8	323.38	27.3423	3.56402	0	0
Tmu002404	ubiquitin protein ligase BRE1	129.204	11.0858	3.54287	0	0
Tmu010054	hypothetical protein EGR_07272	653.111	56.6481	3.52723	0	0
Tmu005421	hypothetical protein EGR_05599	24.3858	2.11912	3.5245	0	0
Tmu008817	hypothetical protein EGR_04236	17.2237	1.49679	3.52445	3.75398e-123	2.24237e-122
Tmu000692	fibrillin 2	122.558	10.6512	3.52438	0	0
Tmu007986	expressed conserved protein	30.8326	2.68322	3.52242	1.08131e-51	3.64419e-51
Tmu006034	protocadherin gamma b17	39.7673	3.47165	3.51789	0	0
Tmu010212	glycogen debranching enzyme	61.0274	5.33838	3.51498	0	0
Tmu003370	Guanine nucleotide-binding protein subunit beta	75.3403	6.59469	3.51405	0	0
Tmu005878	hypothetical protein EGR_08875	234.066	20.6869	3.50013	0	0
Tmu004598	leukocyte receptor cluster	41.1403	3.64891	3.49501	0	0
Tmu002457	fgfr protein	13.6099	1.20878	3.49303	3.19551e-188	2.69935e-187
Tmu001817	Unknown	46.6511	4.14491	3.4925	1.59291e-82	7.0248e-82
Tmu008977	carbonic anhydrase	10.0658	0.897694	3.48709	1.49967e-45	4.76256e-45
Tmu006305	Purine nucleoside phosphorylase	18.0536	1.62349	3.47512	4.20981e-27	1.07538e-26
Tmu000003	hypothetical protein EGR_02564	20.8408	1.87413	3.47512	1.88571e-34	5.26751e-34
Tmu001323	peptidase inhibitor 16	269.537	24.3725	3.46716	0	0
Tmu012314	Unknown	46.4579	4.22107	3.46024	1.76369e-66	6.84611e-66
Tmu005620	conserved hypothetical protein	17.6633	1.61815	3.44834	3.53278e-140	2.33103e-139
Tmu001422	proto-oncogene tyrosine-protein kinase receptor ret precursor	959.678	88.5013	3.43878	0	0
Tmu004715	Sodium/hydrogen exchanger 2	60.0006	5.53444	3.43847	0	0
Tmu003537	leucine rich repeat containing protein	16.8595	1.556	3.43765	8.20727e-69	3.24791e-68
Tmu003084	Lysosomal alpha-glucosidase	197.162	18.1982	3.43751	0	0
Tmu005601	Estradiol 17 beta-dehydrogenase	20.735	1.91425	3.43722	2.78282e-101	1.43073e-100
Tmu006425	Tankyrase-1	15.6251	1.443	3.43672	1.49329e-163	1.1273e-162
Tmu009260	expressed conserved protein	47601.9	4397.12	3.43639	0	0
Tmu008634	glypican	21.6697	2.00314	3.43534	0	0
Tmu004549	Pyridoxine-5'-phosphate oxidase	19.7611	1.8313	3.43172	1.44391e-51	4.86244e-51
Tmu010602	Synaptic vesicle membrane protein VAT-1-like protein	721.698	67.4415	3.41969	0	0
Tmu011742	excitatory amino acid transporter 2	120.047	11.2381	3.41713	0	0
Tmu004520	PDZ and LIM domain protein	105	9.83092	3.41692	0	0
Tmu001825	Zinc carboxypeptidase family protein	20.7244	1.94228	3.41551	2.23448e-138	1.45516e-137
Tmu008621	glucan 14 alpha branching enzyme 1	75.0461	7.04344	3.41342	0	0
Tmu001821	hemicentin 1	21.3962	2.01226	3.41047	0	0
Tmu002458	UTP glucose 1 phosphate uridylyltransferase	95.8223	9.07883	3.39978	0	0
Tmu004204	WD40 repeat, Beige and FYVE domain containing protein	17.7609	1.68811	3.39522	0	0
Tmu000153	expressed conserved protein	63.7967	6.06717	3.39439	0	0
Tmu003115	conserved hypothetical protein	28.1497	2.69004	3.38742	3.80856e-129	2.36073e-128
Tmu006283	netrin 1	11.8855	1.14037	3.38163	3.83834e-88	1.76648e-87
Tmu004362	antigen cC1	417.471	40.16	3.37784	0	0
Tmu010558	Neurocalcin	109.345	10.5467	3.37402	2.28703e-294	2.83251e-293
Tmu009162	mitogen-activated protein kinase kinase 1	24.1624	2.34089	3.36763	6.67832e-122	3.96367e-121
Tmu006998	neuropeptide	98.4146	9.56098	3.36364	4.51664e-129	2.79829e-128
Tmu001969	protein of unknown function DUF389	23.9705	2.33542	3.35951	7.86352e-269	9.03296e-268
Tmu002972	Triple functional domain protein	25.4178	2.47811	3.35853	0	0
Tmu009743	alpha adducin	184.855	18.0769	3.35417	0	0
Tmu012385	glutathione peroxidase	10.4433	1.02717	3.34583	1.07596e-40	3.23437e-40
Tmu000912	Reticulon-4 receptor	30.9887	3.05646	3.34181	0	0
Tmu006892	hypothetical protein EGR_05441	262.18	25.877	3.34082	0	0
Tmu006878	Coiled-coil domain-containing protein	10.1947	1.00621	3.34082	8.92564e-33	2.44233e-32
Tmu003152	intraflagellar transport protein 20	11.5244	1.13745	3.34082	1.93399e-27	4.95883e-27
Tmu002214	Spectrin beta chain	129.439	12.7834	3.33993	0	0
Tmu005600	Estradiol 17 beta-dehydrogenase	82.9186	8.20992	3.33626	0	0
Tmu008093	Unknown	15.7005	1.55722	3.33377	1.27878e-27	3.29184e-27
Tmu002986	Four and a half LIM domains-containing protein	394.199	39.0979	3.33376	0	0
Tmu003750	immunogenic protein	60506.3	6012.94	3.33094	0	0
Tmu004146	Elav	20.1407	2.01241	3.32312	5.36444e-100	2.72885e-99
Tmu001065	hypothetical protein EgrG_002016900	17.4552	1.74409	3.32311	3.35899e-19	7.64408e-19
Tmu007234	RecName: Full=Myophilin	2052.48	205.119	3.32283	0	0
Tmu003588	rhodopsin orphan GPCR	12.4733	1.25145	3.31717	6.30596e-83	2.78948e-82
Tmu009246	zinc finger protein 236	18.7003	1.88134	3.31323	0	0
Tmu004311	Spondin-1	301.819	30.4279	3.31022	0	0
Tmu004277	hypothetical protein EgrG_000933500	17.7311	1.791	3.30744	1.79328e-229	1.77849e-228
Tmu008876	hypothetical protein	304.535	30.8807	3.30183	0	0
Tmu006436	hypothetical protein EGR_08209	579.821	58.9067	3.2991	0	0
Tmu005998	hypothetical protein EGR_09268	59.199	6.03334	3.29454	4.21136e-154	3.00957e-153
Tmu002730	biogenic amine (5HT) receptor	11.9214	1.21663	3.29259	1.01941e-102	5.27655e-102
Tmu000152	hypothetical protein EGR_00992	83.3255	8.52667	3.2887	0	0
Tmu000265	HEAT repeat containing protein 1	25.7027	2.6373	3.28479	0	0
Tmu002644	conserved hypothetical protein	18.5033	1.90302	3.28142	4.10174e-106	2.17332e-105
Tmu006161	G2:M phase specific E3 ubiquitin protein ligase	14.127	1.45341	3.28094	5.34564e-78	2.27931e-77
Tmu009755	discoidin domain receptor	70.7838	7.28603	3.28021	0	0
Tmu006653	putative mannose-6-phosphate isomerase	42.6197	4.39009	3.2792	2.16095e-258	2.41818e-257
Tmu004604	steroid dehydrogenase	44.9475	4.65584	3.27113	3.82099e-179	3.08146e-178
Tmu006084	Kelch repeat type 1	26.7412	2.77469	3.26867	7.53884e-135	4.82723e-134
Tmu003497	Adenylate kinase isoenzyme 5	11.7959	1.22681	3.2653	1.49797e-129	9.31179e-129
Tmu008761	egf domain protein	60.169	6.30349	3.2548	0	0
Tmu002288	cyclic nucleotide gated cation channel	30.8189	3.23408	3.25239	7.18954e-216	6.73928e-215
Tmu006304	purine nucleoside phosphorylase	26.0603	2.73642	3.25149	1.44617e-57	5.16031e-57
Tmu002660	ATP-dependent RNA helicase cgh-1	70.3877	7.43722	3.24249	0	0
Tmu000171	hypothetical protein EGR_00967	55.0923	5.83891	3.23808	2.5883e-85	1.16599e-84
Tmu001978	immunogenic protein	29675.7	3159.21	3.23165	0	0
Tmu005430	hypothetical protein EGR_05608	56.3202	6.0152	3.22697	9.03538e-104	4.70869e-103
Tmu007651	Unknown	16.017	1.7147	3.22358	2.68064e-53	9.16739e-53
Tmu009317	Transmembrane protein 45B	135.306	14.49	3.2231	0	0
Tmu004856	zinc finger transcription factor gli2	38.9705	4.17512	3.22249	0	0
Tmu003335	Fatty aldehyde dehydrogenase	26.6885	2.86955	3.21732	1.57483e-178	1.26531e-177
Tmu002627	hypothetical protein EgrG_001184600	13.9565	1.50106	3.21688	2.8746e-100	1.46573e-99
Tmu003207	nadp transhydrogenase	160.993	17.3277	3.21585	0	0
Tmu004666	protocadherin 9	10.9969	1.18669	3.21208	2.54497e-195	2.21166e-194
Tmu010518	Casein kinase I isoform delta-A	54.1871	5.87528	3.20522	0	0
Tmu000156	spermatogenesis associated protein 22	10.6987	1.16115	3.20381	1.30441e-28	3.39821e-28
Tmu007310	galactokinase	43.4327	4.7205	3.20177	7.75762e-284	9.30628e-283
Tmu000616	pericentrin	55.158	5.99975	3.2006	0	0
Tmu000449	hypothetical protein EGR_02984	28.8303	3.13773	3.19979	4.36369e-147	2.99329e-146
Tmu007563	Leucine-rich repeat-containing protein	15.9833	1.74116	3.19844	4.29889e-141	2.8481e-140
Tmu002169	protocadherin 2 gamma c6 sCP1	11.8162	1.28933	3.19607	1.47532e-216	1.38793e-215
Tmu002688	ras protein Rab 10	65.2389	7.12913	3.19393	5.38701e-148	3.70896e-147
Tmu010935	Forkhead box protein J1	14.4491	1.58297	3.19027	2.36783e-133	1.49989e-132
Tmu000173	expressed conserved protein	63.1923	6.9276	3.18932	1.60221e-291	1.96562e-290
Tmu008934	n acetylated alpha linked acidic dipeptidase 2	121.975	13.4399	3.18199	0	0
Tmu008438	EF HAND 1 calcium binding site	94.5017	10.4132	3.18193	9.11046e-108	4.887e-107
Tmu004324	actin cytoplasmic	13.6025	1.49962	3.1812	1.07965e-68	4.26996e-68
Tmu000100	hypothetical protein EgrG_000985800	71.8819	7.9255	3.18105	3.54746e-184	2.93932e-183
Tmu005916	neuropeptide	90.3186	10.0029	3.1746	2.28336e-198	2.00986e-197
Tmu002625	Major facilitator superfamily domain-containing protein 8	76.493	8.47493	3.17405	0	0
Tmu000151	hypothetical protein EGR_00993	23.8525	2.64447	3.17309	2.89575e-91	1.36806e-90
Tmu000194	Calmodulin	10.4543	1.15905	3.17308	1.11882e-24	2.76186e-24
Tmu005066	Protein phosphatase 1 regulatory subunit 3B	221.922	24.6046	3.17305	0	0
Tmu006467	3 phosphoinositide dependent protein kinase 1	15.3028	1.70545	3.16557	1.701e-110	9.29324e-110
Tmu004151	WW domain binding protein 2	159.18	17.7451	3.16517	0	0
Tmu000528	expressed conserved protein	12.5018	1.39368	3.16516	4.32104e-40	1.28789e-39
Tmu000339	cytoplasmic polyadenylation element binding	24.6985	2.75861	3.16241	4.60396e-296	5.73487e-295
Tmu005603	aldo keto reductase family 1, member B4	41.978	4.69563	3.16024	2.54647e-143	1.71241e-142
Tmu002377	hypothetical protein EgrG_000832200	52.2987	5.85477	3.15909	5.36988e-221	5.12605e-220
Tmu005224	Integrin alpha-5	72.9914	8.18366	3.15691	0	0
Tmu007302	axis inhibition protein axin	20.4861	2.29732	3.15662	2.85831e-130	1.78449e-129
Tmu000299	Calcium-transporting ATPase sarcoplasmic/endoplasmic reticulum type	284.746	31.965	3.15511	0	0
Tmu012616	phospholipid hydroperoxide glutathione	14.6771	1.64982	3.15319	4.04755e-33	1.11269e-32
Tmu008345	hypothetical protein EgrG_000165400	54.6145	6.14823	3.15104	1.09721e-204	9.87874e-204
Tmu010053	glutathione transferase	405.952	45.9211	3.14408	0	0
Tmu006406	cell adhesion molecule:down regulated by	49.0953	5.56404	3.14138	0	0
Tmu008851	hypothetical protein EGR_04205	24.9951	2.83922	3.13808	3.38277e-121	1.99587e-120
Tmu007909	Dynein light chain, cytoplasmic	119.113	13.5332	3.13776	3.22865e-171	2.52386e-170
Tmu004135	forkhead box protein F1	58.2191	6.64051	3.13213	0	0
Tmu008492	Unknown	87.1252	9.9837	3.12544	3.4809e-309	4.49989e-308
Tmu007815	Formin proteiny 2 domain containing protein	71.8869	8.25978	3.12155	0	0
Tmu008186	calbindin 32	17.258	1.98304	3.12148	1.47458e-77	6.26274e-77
Tmu008304	Protein bicaudal D	283.9	32.6414	3.12061	0	0
Tmu005530	expressed protein	330.951	38.2291	3.11387	0	0
Tmu004190	Glutathione S-transferase class-mu isozyme	185.473	21.5074	3.1083	0	0
Tmu004707	Actin	1237.65	143.783	3.10564	0	0
Tmu000011	expressed conserved protein	10.5837	1.23071	3.10428	1.75036e-23	4.24663e-23
Tmu001589	otopetrin	32.2475	3.75337	3.10293	0	0
Tmu003339	Fatty aldehyde dehydrogenase	22.8679	2.66252	3.10246	7.03183e-142	4.67781e-141
Tmu000704	thionin	10.9749	1.27935	3.10072	4.80829e-34	1.33538e-33
Tmu005130	colorectal mutant cancer protein	19.4945	2.28	3.09596	1.5031e-262	1.70553e-261
Tmu001905	expressed conserved protein	65.7026	7.68692	3.09547	4.35407e-112	2.4092e-111
Tmu003806	netrin receptor unc 5	13.3787	1.57273	3.0886	4.3671e-214	4.06428e-213
Tmu000328	lysosome membrane protein 2	34.1677	4.0229	3.08633	5.07307e-153	3.6016e-152
Tmu000910	subfamily S1B unassigned peptidase (S01 family)	95.122	11.211	3.08486	0	0
Tmu002818	bruno-like rna binding protein	30.5063	3.61081	3.07871	5.33808e-192	4.56866e-191
Tmu003258	titin	264.676	31.3902	3.07584	0	0
Tmu008056	Ras-related protein ced-10	23.4975	2.78803	3.07519	2.62198e-68	1.03352e-67
Tmu002070	Protein Tob1	10.5867	1.25707	3.07412	1.7741e-88	8.17342e-88
Tmu009937	arginyl tRNA protein transferase 1	170.412	20.2379	3.0739	0	0
Tmu008242	Unknown	68.3844	8.13909	3.07073	1.13038e-161	8.42568e-161
Tmu009671	Unknown	10.3265	1.22906	3.07072	9.48531e-22	2.24509e-21
Tmu009178	monocarboxylate transporter	41.1797	4.91152	3.06769	0	0
Tmu011905	transmembrane and TPR repeat containing protein	18.528	2.21171	3.06647	1.77525e-35	5.0161e-35
Tmu012140	glutathione peroxidase	120.244	14.3819	3.06364	0	0
Tmu000816	ectonucleotide pyrophosphatase:phosphodiesterase	199.649	23.9187	3.06125	0	0
Tmu010470	hypothetical protein EGR_06274	235.141	28.221	3.05869	0	0
Tmu003867	expressed protein	250.136	30.0447	3.05753	0	0
Tmu004958	alpha 1A adrenergic receptor	27.4822	3.3045	3.05599	3.19913e-177	2.56246e-176
Tmu010045	glutathione transferase	139.756	16.8114	3.0554	0	0
Tmu008237	Unknown	14.0013	1.68628	3.05364	1.37424e-43	4.2754e-43
Tmu005689	Homeobox protein Nkx-6.1	19.0694	2.30352	3.04935	1.49189e-45	4.73904e-45
Tmu002116	expressed protein	20.9106	2.52592	3.04935	1.5528e-83	6.91125e-83
Tmu001877	cohesin subunit SA 1	15.9103	1.92262	3.04882	4.10637e-255	4.54043e-254
Tmu006085	kelch ECH associated protein 1	16.5985	2.00661	3.04822	2.14165e-64	8.1692e-64
Tmu003236	Four and a half LIM domains-containing protein	799.549	96.7341	3.04709	0	0
Tmu003769	tetraspanin	10.2612	1.24216	3.04628	3.72362e-31	1.00139e-30
Tmu000080	Proton coupled amino acid transporter 1	24.0684	2.91608	3.04504	6.06338e-110	3.29742e-109
Tmu003451	Heat shock protein	20.4858	2.50335	3.03269	1.30939e-88	6.04319e-88
Tmu008483	fibulin; fibrillin	57.9179	7.08124	3.03194	0	0
Tmu003906	expressed conserved protein	113.461	13.9465	3.02422	0	0
Tmu007475	Tubulin polymerization-promoting protein family member 3	59.1788	7.27822	3.02342	6.3882e-106	3.38067e-105
Tmu009764	4-hydroxybutyrate coenzyme A transferase	42.4615	5.23592	3.01964	3.912e-266	4.47795e-265
Tmu006396	myosin iiia	39.2756	4.8452	3.01901	0	0
Tmu009444	zinc finger protein, partial	24.739	3.05216	3.01888	3.98704e-56	1.4015e-55
Tmu002119	enolase	3183.71	393.405	3.01662	0	0
Tmu001127	hypothetical protein EgrG_000790000	26.6639	3.29576	3.0162	2.30918e-81	1.00979e-80
Tmu005104	mxi neural development protein; max dimerization protein	96.3934	11.9627	3.01039	0	0
Tmu000815	Translation initiation factor eIF-2B subunit alpha	349.992	43.5168	3.00768	0	0
Tmu005658	Putative mitogen-activated protein kinase kinase kinase 7-like protein	26.3794	3.29756	2.99994	1.62847e-135	1.04686e-134
Tmu009264	son of sevenless 1	12.4321	1.55442	2.99962	8.21386e-279	9.75452e-278
Tmu010471	neurocalcin	15.4566	1.93447	2.99821	6.80179e-39	1.99794e-38
Tmu000114	Coactosin-like protein	15.5662	1.94819	2.99821	4.73487e-30	1.25798e-29
Tmu003459	Major facilitator superfamily general substrate transporter	38.145	4.77895	2.99673	0	0
Tmu006370	Unknown	10.1351	1.27173	2.9945	8.4058e-16	1.80569e-15
Tmu000784	Hepatocyte nuclear factor 6	11.9572	1.50486	2.99018	6.33235e-120	3.70252e-119
Tmu005317	metastasis suppressor protein 1	13.7173	1.72927	2.98776	5.43629e-191	4.64049e-190
Tmu002471	Zinc finger, RING type	16.1623	2.04096	2.98531	4.8349e-150	3.3699e-149
Tmu008717	vesicular glutamate transporter	13.3365	1.68441	2.98506	1.65559e-81	7.25201e-81
Tmu005851	calmodulin	510.07	64.4919	2.98351	0	0
Tmu002716	LIM binding protein	13.291	1.68814	2.97694	1.6459e-156	1.19062e-155
Tmu002734	phosphatidylserine decarboxylase	11.4031	1.44957	2.97573	2.71729e-58	9.77923e-58
Tmu001128	Unknown	17.132	2.18011	2.97422	2.3107e-27	5.91888e-27
Tmu004460	sarcoplasmic calcium binding protein	138.499	17.6825	2.96948	0	0
Tmu011090	phospholipid hydroperoxide glutathione	386.885	49.3991	2.96935	0	0
Tmu005989	Dual specificity protein phosphatase	58.6161	7.49884	2.96656	3.66388e-176	2.9239e-175
Tmu002584	Poly(A) polymerase alpha	42.9227	5.493	2.96607	0	0
Tmu001813	N(G),N(G)-dimethylarginine dimethylaminohydrolase	31.851	4.08251	2.96381	1.82696e-129	1.1346e-128
Tmu003647	Netrin receptor DCC	31.9263	4.0953	2.9627	0	0
Tmu012721	Unknown	65.8702	8.47822	2.95779	1.31253e-153	9.34886e-153
Tmu007843	reversed polarity	12.1482	1.56361	2.95779	7.3543e-76	3.07918e-75
Tmu010469	calcium-binding protein	768.931	98.9832	2.9576	0	0
Tmu001350	RecName: Full=Paramyosin	1806.27	232.839	2.95561	0	0
Tmu010503	expressed conserved protein	323.356	41.7389	2.95366	0	0
Tmu002825	phosphoglucomutase	217.855	28.1453	2.9524	0	0
Tmu000297	beta catenin	268.715	34.7175	2.95234	0	0
Tmu009939	alpha glucosidase	91.6849	11.8611	2.95045	0	0
Tmu002362	adducin related protein	144.351	18.6768	2.95026	0	0
Tmu001224	Myosin regulatory light chain	12.9355	1.67464	2.94941	5.61261e-94	2.70873e-93
Tmu011053	Unknown	72.0298	9.32604	2.94926	2.45847e-159	1.80863e-158
Tmu005634	stefin 1	59.9538	7.79749	2.94277	1.15017e-157	8.39027e-157
Tmu002748	irregular chiasm roughest protein	20.8072	2.7114	2.93997	2.35865e-213	2.18415e-212
Tmu003635	transmembrane protein 145	35.0961	4.58706	2.93567	2.43415e-253	2.67551e-252
Tmu006665	Unknown	12.5301	1.64095	2.93279	3.68419e-36	1.0499e-35
Tmu005501	RNA recognition motif RNP 1	19.8835	2.60439	2.93255	1.43127e-171	1.12086e-170
Tmu002908	Tubulin beta 2C chain	235.276	30.8362	2.93166	0	0
Tmu000629	hypothetical protein EgrG_001046700	75.9797	9.95968	2.93144	1.49943e-87	6.85937e-87
Tmu009187	BTB:POZ domain containing protein	12.2388	1.60452	2.93125	1.35587e-132	8.56366e-132
Tmu009936	prosaposin a preproprotein	592.32	77.7252	2.92992	0	0
Tmu001616	Transmembrane protein 45B	93.2181	12.2481	2.92805	0	0
Tmu012317	Unknown	20.3893	2.68322	2.92578	7.10032e-32	1.92423e-31
Tmu001565	cGMP dependent protein kinase 1	32.1465	4.23537	2.9241	0	0
Tmu000162	roundabout 2	12.8355	1.69444	2.92126	2.19867e-230	2.19226e-229
Tmu008618	nephrin	12.9682	1.71303	2.92036	9.15731e-289	1.11816e-287
Tmu009628	guanine nucleotide binding protein G(s) subunit	79.3922	10.5284	2.91471	1.36991e-314	1.80505e-313
Tmu012432	protein AHNAK2	10.0703	1.34161	2.90807	3.24909e-25	8.09127e-25
Tmu003749	Sodium/potassium-transporting ATPase subunit alpha	329.755	43.9631	2.90703	0	0
Tmu005037	hypothetical protein EGR_02106	37.5865	5.0129	2.9065	3.25852e-218	3.09238e-217
Tmu006038	expressed conserved protein	15.9644	2.13562	2.90213	1.35161e-69	5.37993e-69
Tmu003526	ubiquitin protein ligase BRE1	31.6153	4.22932	2.90213	3.96181e-164	2.99255e-163
Tmu011548	Heat shock cognate protein	53.1669	7.11546	2.9015	1.49246e-132	9.4172e-132
Tmu001123	cathepsin B-like peptidase	93.7411	12.5468	2.90136	0	0
Tmu004593	TBC domain containing protein kinase	12.3153	1.64982	2.90007	1.45706e-164	1.10315e-163
Tmu002023	Tumor protein p63-regulated gene 1-like protein	23.6353	3.17304	2.89701	1.98764e-71	8.04718e-71
Tmu004924	annexin	549.147	73.7241	2.89698	0	0
Tmu006103	protein bicaudal C 1	16.5583	2.22343	2.8967	6.71277e-217	6.3289e-216
Tmu008290	protein kinase C and casein kinase substrate in	108.095	14.6019	2.88807	0	0
Tmu003634	poly(A) RNA polymerase gld 2 A	20.9386	2.83451	2.88499	1.97688e-158	1.45023e-157
Tmu003695	hypothetical protein EGR_06627	263.81	35.7839	2.88212	0	0
Tmu008620	hypothetical protein EGR_06037	320.246	43.4451	2.88192	0	0
Tmu002884	titin	73.6376	10.0015	2.88023	0	0
Tmu001895	Dual specificity protein kinase CLK2	21.8526	2.96967	2.87943	1.01956e-151	7.18728e-151
Tmu001007	Alpha-parvin	91.495	12.4434	2.87831	0	0
Tmu001648	Protein patched	20.7596	2.83147	2.87416	0	0
Tmu001490	tyrosine protein kinase transmembrane receptor	20.1547	2.75402	2.87151	1.94109e-302	2.45079e-301
Tmu006616	hypothetical protein EGR_09255	15.1804	2.07582	2.87046	3.09361e-314	4.06804e-313
Tmu011073	Vacuolar protein sorting-associated protein 35	21.4061	2.93378	2.86719	2.85508e-158	2.0933e-157
Tmu000233	hypothetical protein EGR_00894	153.937	21.1054	2.86666	0	0
Tmu010588	Myosin heavy chain, striated muscle	1625.93	223.462	2.86316	0	0
Tmu008827	Glycogenin-1	276.801	38.1052	2.86079	0	0
Tmu010282	heat shock protein 70	19.25	2.65735	2.8568	1.12295e-91	5.31297e-91
Tmu004763	Calcium binding protein	377.983	52.1903	2.85647	0	0
Tmu006497	expressed conserved protein	95.2412	13.1662	2.85475	0	0
Tmu008656	Spectrin beta chain	26.0799	3.6067	2.85419	0	0
Tmu007826	Transcriptional repressor CTCFL	11.9899	1.65878	2.85363	1.09358e-55	3.82136e-55
Tmu000079	Golgi phosphoprotein 3-like protein	61.3358	8.50244	2.85078	3.4806e-226	3.39235e-225
Tmu001232	glypican	13.2371	1.83865	2.84787	4.81143e-121	2.83621e-120
Tmu008983	Endophilin-A3	305.693	42.5215	2.84582	0	0
Tmu008496	Round spermatid basic protein 1-like protein	24.1861	3.36458	2.84568	2.97709e-154	2.13221e-153
Tmu002237	hypothetical protein EGR_01452	17.8189	2.47988	2.84507	2.48821e-46	7.97996e-46
Tmu002132	leucine rich repeats containing F box	20.6317	2.87423	2.84362	2.10884e-181	1.72315e-180
Tmu003212	Neuronal acetylcholine receptor subunit alpha-3	11.6836	1.62852	2.84285	1.54135e-88	7.10619e-88
Tmu005279	RhoGAP	18.0567	2.51814	2.8421	2.29111e-166	1.75819e-165
Tmu010594	cell wall protein awa1p	21.0767	2.94105	2.84125	2.50914e-241	2.61837e-240
Tmu003468	sperm associated antigen 6	29.704	4.14491	2.84124	6.14094e-91	2.89279e-90
Tmu002622	malate dehydrogenase	72.8568	10.2045	2.83586	2.85825e-300	3.59481e-299
Tmu012569	Unknown	65.3674	9.15648	2.83571	1.56332e-146	1.06842e-145
Tmu002524	calcium-binding protein	250.09	35.0487	2.83501	0	0
Tmu000657	AP 2 complex subunit alpha 2	29.4247	4.12454	2.83472	0	0
Tmu007312	aminoacylase 1	17.7711	2.50862	2.82457	5.43972e-101	2.78788e-100
Tmu005486	unnamed protein product	11.1409	1.57268	2.82457	1.34322e-68	5.30914e-68
Tmu002530	Unknown	11.0505	1.56157	2.82304	6.90411e-29	1.8037e-28
Tmu006082	Kelch repeat type 1	25.1342	3.55507	2.8217	2.03498e-118	1.18029e-117
Tmu006677	hypothetical protein EgrG_000373300	14.1225	1.99969	2.82015	6.22358e-68	2.4465e-67
Tmu000685	transcription factor sum	20.8955	2.95873	2.82014	2.04835e-162	1.53296e-161
Tmu008753	gyceraldehyde-3-phosphate dehydrogenase	2392.71	338.998	2.8193	0	0
Tmu004669	EGF region	15.8811	2.25019	2.81919	0	0
Tmu000974	Cdc42	191.742	27.1695	2.81911	0	0
Tmu010109	DH domain containing protein	25.3434	3.59847	2.81615	1.22488e-278	1.45198e-277
Tmu006715	Tctex1 domain-containing protein	22.9726	3.26185	2.81615	2.21348e-39	6.54771e-39
Tmu002601	Haloacid dehalogenase-like hydrolase domain-containing protein 1A	35.0295	4.98051	2.8142	1.87866e-98	9.42379e-98
Tmu008749	protein phosphatase 2a regulatory subunit	40.3267	5.76519	2.8063	0	0
Tmu009158	cat eye syndrome critical region protein 5	143.721	20.5633	2.80513	0	0
Tmu010037	hypothetical protein EgrG_000539400	34.0941	4.88015	2.80452	1.2446e-301	1.56685e-300
Tmu003646	Immunoglobulin domain containing protein	203.39	29.1498	2.80269	0	0
Tmu010101	WAP, kazal, immunoglobulin, kunitz and NTR domain-containing protein 2	266.167	38.152	2.8025	5.80426e-252	6.34221e-251
Tmu010563	transaldolase	117.841	16.8942	2.80224	0	0
Tmu010504	hypothetical protein EGR_06866	2193.86	315.013	2.79999	0	0
Tmu008204	phospholipid hydroperoxide glutathione	311.087	44.6994	2.79899	0	0
Tmu003849	AP-2 complex subunit sigma	38.4504	5.54938	2.7926	4.04737e-60	1.47955e-59
Tmu001818	Unknown	39.5976	5.7228	2.79062	5.33472e-58	1.91408e-57
Tmu003851	hypothetical protein EGR_05780	75.2268	10.8736	2.79042	0	0
Tmu008947	Peptidyl-glycine alpha-amidating monooxygenase A	43.9644	6.37981	2.78475	0	0
Tmu002598	hypothetical protein EgrG_001188200	180.257	26.1614	2.78454	0	0
Tmu010001	ryanodine receptor 44f	59.6065	8.65112	2.78451	0	0
Tmu009188	hypothetical protein EgrG_000118100	35.5634	5.168	2.78272	1.45942e-217	1.38098e-216
Tmu002290	WIF domain	17.8242	2.59146	2.782	8.94639e-51	2.98796e-50
Tmu003070	Tubulin polymerization-promoting protein	26.8369	3.90392	2.78122	1.07066e-55	3.74225e-55
Tmu010870	DNA replication complex GINS protein PSF3	16.4669	2.39698	2.78028	4.54512e-37	1.30874e-36
Tmu003857	acyl protein thioesterase 12	23.1711	3.37498	2.77938	2.50833e-70	1.00395e-69
Tmu004054	variable lymphocyte receptor	13.5033	1.96913	2.77768	3.23475e-113	1.80214e-112
Tmu003337	Superoxide dismutase	26.3984	3.84957	2.77768	1.36813e-75	5.71718e-75
Tmu003446	hypothetical protein EGR_01671	27.1386	3.96262	2.77582	2.44902e-201	2.18228e-200
Tmu002271	SEC14 2 like	15.2829	2.23329	2.77468	9.69769e-100	4.91773e-99
Tmu006550	protocadherin 11	16.9609	2.48789	2.76922	2.19619e-241	2.29734e-240
Tmu004911	Unknown	25.9859	3.8152	2.7679	2.47521e-69	9.84023e-69
Tmu007710	lysosomal protective protein	154.714	22.7288	2.76701	0	0
Tmu001762	Glyceraldehyde-3-phosphate dehydrogenase	17.2736	2.53876	2.76637	2.15336e-113	1.20226e-112
Tmu008935	transient receptor potential gamma protein	10.8802	1.59992	2.76563	1.23829e-128	7.64997e-128
Tmu005113	tRNA threonylcarbamoyladenosine	10.1212	1.49077	2.76325	5.16264e-51	1.72913e-50
Tmu001325	hypothetical protein EgrG_000766400	17.4617	2.57502	2.76154	2.03479e-91	9.61657e-91
Tmu001590	POU specific	27.0463	3.98887	2.76138	1.64177e-226	1.60375e-225
Tmu008923	homeobox protein meis3	52.9843	7.82013	2.7603	0	0
Tmu000615	protocadherin 9	11.6442	1.71861	2.7603	6.08118e-188	5.13364e-187
Tmu003801	P53 induced protein	13.4291	1.98514	2.75805	1.87894e-37	5.43436e-37
Tmu009940	peroxidasin	63.0591	9.34105	2.75505	0	0
Tmu000129	tetraspanin similiar to uroplakin 1	28.6211	4.24472	2.75334	1.6181e-114	9.11635e-114
Tmu000488	glycogen synthase	78.4703	11.6475	2.75213	0	0
Tmu007243	liquid facets	79.6737	11.8265	2.75208	0	0
Tmu006176	expressed conserved protein	630.06	93.7035	2.74931	0	0
Tmu005709	complexin	174.552	25.9632	2.74912	0	0
Tmu010937	ELAV protein 2	52.2991	7.80346	2.7446	9.90629e-312	1.2909e-310
Tmu003157	Protein Sprint	44.3834	6.62593	2.74383	0	0
Tmu003570	hypothetical protein EGR_08062	14.2863	2.13478	2.74247	6.51257e-173	5.12175e-172
Tmu001601	Innexin unc-9	350.488	52.5223	2.73836	0	0
Tmu004523	neuroglobin	15.0342	2.25327	2.73816	7.41936e-60	2.70613e-59
Tmu005036	Unknown	17.1908	2.5765	2.73815	1.68625e-33	4.66022e-33
Tmu009186	cyclin y	92.2493	13.8597	2.73464	0	0
Tmu010561	Tctex 1	26.8819	4.04346	2.73297	3.01258e-79	1.29816e-78
Tmu001451	daz interacting protein 1	13.9867	2.10494	2.7322	2.42806e-127	1.48939e-126
Tmu005242	basement membrane specific heparan sulfate	25.7847	3.8857	2.73027	0	0
Tmu008445	Transmembrane protein SKG6	38.5739	5.81364	2.73011	1.29345e-49	4.27379e-49
Tmu008197	RNA-binding protein	34.9935	5.28027	2.7284	1.98597e-305	2.53704e-304
Tmu012773	ubiquitin carboxyl terminal hydrolase 5	18.1017	2.73642	2.72576	8.22137e-31	2.20186e-30
Tmu003182	cytosolic fatty acid binding protein	139.985	21.1829	2.7243	2.33112e-227	2.29092e-226
Tmu001052	phosphoglycerate mutase	739.244	111.912	2.72369	0	0
Tmu000367	Sin3 histone deacetylase corepressor complex component	31.2342	4.74618	2.71829	6.94656e-153	4.92898e-152
Tmu000688	voltage gated hydrogen channel 1	18.4659	2.80658	2.71798	4.32404e-36	1.22928e-35
Tmu003553	hypothetical protein EGR_07605	27.5549	4.2052	2.71206	1.44356e-147	9.92311e-147
Tmu008580	Galactosylgalactosylxylosylprotein 3-beta-glucuronosyltransferase 2	29.2454	4.46363	2.71192	5.38039e-91	2.53636e-90
Tmu000748	Dynein light chain 1, cytoplasmic	975.734	149.217	2.70908	0	0
Tmu002823	tropomyosin	340.12	52.0309	2.7086	0	0
Tmu005555	sj ts4 protein	516.694	79.1419	2.7068	0	0
Tmu006549	Synaptotagmin-1	23.0551	3.5356	2.70506	5.89021e-117	3.38011e-116
Tmu004973	disco interacting protein 2	24.976	3.83179	2.70445	0	0
Tmu000758	hypothetical protein EGR_03177	16.3505	2.50862	2.70437	7.17169e-64	2.71805e-63
Tmu003636	sodium driven chloride bicarbonate exchanger	221.921	34.0846	2.70285	0	0
Tmu002722	hypothetical protein EGR_06143	39.712	6.10432	2.70167	3.51131e-194	3.03721e-193
Tmu003195	Ataxin-7-like protein 3	11.2642	1.73267	2.70068	7.7343e-35	2.16934e-34
Tmu008736	neurogenic locus notch protein 2	44.4426	6.8434	2.69916	2.20724e-249	2.39369e-248
Tmu007441	kinesin protein KIF16B	10.5182	1.62023	2.69862	1.12029e-87	5.13398e-87
Tmu002592	CCR4 NOT transcription complex subunit 7	35.0814	5.40573	2.69815	1.21118e-153	8.63173e-153
Tmu000890	multiple inositol polyphosphate phosphatase	55.1575	8.50071	2.6979	5.26284e-245	5.56798e-244
Tmu008994	Tricarboxylate transport protein	12.3964	1.91389	2.69534	1.04245e-45	3.31868e-45
Tmu002778	26S proteasome non-ATPase regulatory subunit	35.1038	5.41972	2.69534	5.03783e-50	1.67011e-49
Tmu004542	28S ribosomal protein S2 mitochondrial	11.716	1.80958	2.69475	3.18524e-37	9.18594e-37
Tmu012415	phospholipid hydroperoxide glutathione	144.01	22.2494	2.69433	0	0
Tmu005428	Dual specificity mitogen-activated protein kinase kinase	41.7904	6.48113	2.68885	1.07057e-204	9.64556e-204
Tmu002306	conserved hypothetical protein	46.3448	7.197	2.68694	0	0
Tmu001457	endonuclease v	11.4524	1.77887	2.68662	8.66944e-39	2.54079e-38
Tmu007776	SWI/SNF-related matrix-associated actin-dependent regulator of chromatin subfamily E member 1-related protein	12.9774	2.01981	2.68371	1.06553e-40	3.20374e-40
Tmu004074	Josephin-2	10.6965	1.66481	2.68371	6.36697e-33	1.74624e-32
Tmu000696	basigin	180.259	28.1022	2.68132	0	0
Tmu008972	DSS1 SEM1 domain containing protein	30.7083	4.79625	2.67865	5.80796e-43	1.79574e-42
Tmu004166	U2 small nuclear ribonucleoprotein	38.1197	5.95767	2.67772	0	0
Tmu004454	nuclear rna export factor 1	23.6081	3.70493	2.67176	1.5412e-190	1.31473e-189
Tmu002100	cysteine desulfurase mitochondrial	29.0028	4.55294	2.67132	7.79445e-68	3.05938e-67
Tmu008502	Papilin	17.2658	2.71197	2.6705	3.30758e-260	3.72698e-259
Tmu006356	Zinc finger MYM type protein 3	18.6274	2.92884	2.66903	4.00597e-166	3.0633e-165
Tmu009238	Caspase-2	51.4634	8.13372	2.66156	1.38106e-231	1.38234e-230
Tmu009972	hypothetical protein EgrG_000737600	19.9531	3.16315	2.65718	1.24204e-123	7.44305e-123
Tmu003795	Dynein light chain 1, cytoplasmic	140.895	22.3405	2.65689	3.33439e-151	2.34037e-150
Tmu009024	IQ motif and SEC7 domain containing protein 1	45.2309	7.17226	2.65681	0	0
Tmu005075	protein tyrosine sulfotransferase	16.0834	2.55233	2.65569	2.09334e-57	7.45523e-57
Tmu002536	ubiquitin	29.5894	4.69563	2.65569	1.95844e-55	6.83245e-55
Tmu000174	expressed conserved protein	51.3333	8.14624	2.65569	0	0
Tmu000806	homeodomain interacting protein kinase 3	26.4511	4.20357	2.65364	0	0
Tmu005101	Dynein light chain type 1 2	200.486	31.9089	2.65147	0	0
Tmu001415	mechanosensory protein 2	25.3561	4.03887	2.65031	2.64704e-182	2.17111e-181
Tmu005048	glutamine synthetase	221.002	35.2043	2.65024	0	0
Tmu000988	conserved hypothetical protein	109.29	17.4409	2.64761	0	0
Tmu004420	CCAAT/enhancer-binding protein beta	37.8298	6.04073	2.64673	2.6202e-85	1.17995e-84
Tmu003894	neuropeptide	170.077	27.1676	2.64623	2.70553e-275	3.17528e-274
Tmu002176	Aldose 1-epimerase	52.0539	8.32407	2.64465	2.04321e-226	1.99289e-225
Tmu009055	peptidyl prolyl cis trans isomerase 3	13.8425	2.21431	2.64418	2.83791e-83	1.26009e-82
Tmu008544	14-3-3 protein zeta	351.996	56.4219	2.64123	0	0
Tmu010450	RNA directed DNA polymerase (reverse transcriptase)	10.2072	1.6368	2.64064	2.51452e-39	7.42975e-39
Tmu010570	tropomodulin	168.579	27.0647	2.63894	0	0
Tmu002482	nck associated protein 1	44.0935	7.08236	2.63826	0	0
Tmu007316	Histone-lysine N-methyltransferase SETD2	16.4354	2.6407	2.63781	5.4029e-92	2.56184e-91
Tmu010143	dynein light chain	72.7453	11.6952	2.63694	1.40682e-95	6.89711e-95
Tmu003438	Major egg antigen p40	71.2982	11.4782	2.63497	8.82156e-288	1.07413e-286
Tmu006411	CUG-BP- and ETR-3-like factor	31.7891	5.11814	2.63484	1.68583e-185	1.4076e-184
Tmu007023	transformer 2 protein	97.0851	15.6367	2.63431	5.18189e-245	5.4868e-244
Tmu002893	Dihydropyrimidinase	57.1531	9.2091	2.6337	0	0
Tmu010041	Glutathione S-transferase	65.0531	10.4918	2.63236	7.27114e-161	5.40427e-160
Tmu007317	histone lysine N methyltransferase SETD2	10.9448	1.76518	2.63236	3.21241e-115	1.81538e-114
Tmu009063	cysteine and glycine rich protein 1	272.264	43.9577	2.63082	0	0
Tmu009154	protocadherin gamma a8; protocadherin gamma a6; protocadherin gamma a4; protocadherin gamma a10	21.9998	3.55427	2.62987	2.63151e-259	2.95494e-258
Tmu003491	Ubiquitin domain-containing protein UBFD1	221.958	35.8658	2.62961	0	0
Tmu005035	arginine:serine rich splicing factor	136.096	21.9935	2.62948	5.02596e-101	2.57685e-100
Tmu000175	expressed conserved protein	35.0421	5.67215	2.62712	1.54409e-49	5.09676e-49
Tmu002050	glycogen phosphorylase	321.023	52.0091	2.62584	0	0
Tmu009323	KIF1-binding protein	12.0747	1.9601	2.62299	4.52183e-95	2.20607e-94
Tmu008566	1 acyl sn glycerol 3 phosphate acyltransferase	34.1856	5.54938	2.62299	3.00973e-93	1.4413e-92
Tmu006098	hypothetical protein EGR_05476	35.2455	5.73787	2.61885	1.78539e-249	1.93782e-248
Tmu000342	expressed conserved protein	27.7365	4.52901	2.61452	1.30868e-97	6.5193e-97
Tmu001188	hypothetical protein EGR_00282	24.0351	3.93389	2.61111	6.71455e-60	2.45043e-59
Tmu003494	Kinesin-like protein KIF17	13.5376	2.21738	2.61004	2.30132e-113	1.28431e-112
Tmu006156	Beta N acetylglucosaminyl L asparaginase	59.3572	9.72294	2.60996	1.51626e-235	1.54141e-234
Tmu004095	inhibitor of apoptosis protein	1711.66	281.177	2.60585	0	0
Tmu004684	expressed conserved protein	42.2171	6.96466	2.5997	2.53295e-67	9.90909e-67
Tmu008311	galactokinase	34.5714	5.70403	2.59953	2.65434e-231	2.65271e-230
Tmu011505	Unknown	10.8169	1.78663	2.59797	1.41912e-29	3.736e-29
Tmu009979	Pleckstrin domain containing protein family B	57.8117	9.55009	2.59778	0	0
Tmu010811	dual specificity	23.7254	3.91935	2.59775	5.04838e-279	6.00079e-278
Tmu011199	Unknown	22.4304	3.71567	2.59376	1.17766e-121	6.97362e-121
Tmu010400	Unknown	13.5763	2.24896	2.59376	2.61259e-21	6.15462e-21
Tmu009471	protoheme IX farnesyltransferase	10.7929	1.78788	2.59376	3.73714e-36	1.06476e-35
Tmu003501	hypothetical protein EGR_06697	890.098	147.553	2.59273	0	0
Tmu000489	cysteine string protein	40.6664	6.75132	2.5906	2.32161e-98	1.16412e-97
Tmu007486	55 kDa erythrocyte membrane protein	31.2111	5.18383	2.58997	1.35219e-227	1.33189e-226
Tmu007554	Transmembrane emp24 domain-containing protein 7	48.1102	8.0008	2.58813	1.36282e-71	5.52443e-71
Tmu000408	TSP6	1139.83	189.779	2.58643	0	0
Tmu010672	expressed conserved protein	637.105	106.274	2.58374	0	0
Tmu003436	Nuclear receptor coactivator 2 (NCoA 2)	13.3317	2.22725	2.58153	1.02759e-60	3.77558e-60
Tmu003160	septin	88.6016	14.8089	2.58087	0	0
Tmu001592	Ras-related protein Rab-14	61.4869	10.2844	2.57982	1.28511e-142	8.60184e-142
Tmu007964	Kelch-like protein	12.655	2.11671	2.57981	2.72968e-66	1.05737e-65
Tmu002472	NADH dehydrogenase	95.6216	15.9945	2.57976	7.91711e-224	7.65891e-223
Tmu004286	Regulator of G protein signaling 20	17.8755	2.99112	2.57923	8.55898e-104	4.46221e-103
Tmu009953	apobec1 complementation factor	91.7303	15.3544	2.57875	0	0
Tmu003093	abnormal EMBroygenesis family member (emb 9)	44.2518	7.41214	2.57777	0	0
Tmu000102	receptor type guanylyl cyclase	45.9736	7.70114	2.57766	0	0
Tmu003382	single stranded dna binding protein	21.1642	3.55208	2.57489	5.27923e-125	3.19459e-124
Tmu006293	expressed conserved protein	181.287	30.5216	2.57037	2.82622e-163	2.1286e-162
Tmu012723	Unknown	55.6977	9.39126	2.56823	8.88197e-99	4.46573e-98
Tmu005288	Tyrosyl-tRNA synthetase, cytoplasmic	16.2183	2.73459	2.56823	4.84319e-67	1.89241e-66
Tmu005828	RNA-binding protein Rsf1	15.1421	2.55314	2.56822	2.12851e-50	7.07978e-50
Tmu005143	leukotriene A 4 hydrolase	57.1273	9.6384	2.56731	0	0
Tmu001255	cAMP-dependent protein kinase type II regulatory subunit	133.058	22.4765	2.56557	0	0
Tmu008964	Fructose-bisphosphate aldolase	3141.39	530.718	2.56539	0	0
Tmu001096	hypothetical protein EGR_00189	33.4882	5.66829	2.56267	2.23308e-122	1.32901e-121
Tmu002930	mechanosensory protein 2	44.1208	7.46867	2.56254	2.10094e-253	2.31121e-252
Tmu000163	histone lysine N methyltransferase MLL3	12.8589	2.17745	2.56206	1.80035e-226	1.75734e-225
Tmu010668	ankyrin repeat and zinc finger domain containing protein	10.4716	1.77595	2.55982	1.85103e-84	8.28403e-84
Tmu000087	Homeobox protein antennapedia type	11.7773	2.00142	2.55691	1.00688e-69	4.0127e-69
Tmu005462	Alkaline phosphatase, core domain	15.1059	2.56844	2.55615	5.06734e-129	3.13649e-128
Tmu005150	hypothetical protein HmN_000120600	26.6575	4.53757	2.55455	2.78706e-204	2.50585e-203
Tmu005714	Unknown	14.0496	2.39385	2.55312	2.60382e-34	7.25941e-34
Tmu000719	C2 calcium lipid binding region CaLB	45.4579	7.7677	2.54897	0	0
Tmu003899	TGF-beta receptor type-1	37.8971	6.47882	2.54828	0	0
Tmu007078	CCR4 Not complex component Not1	14.2224	2.43502	2.54616	0	0
Tmu000243	Phosphatidylinositol 4 phosphate 5 kinase type 1	49.3077	8.44361	2.54588	0	0
Tmu001354	Heterogeneous nuclear ribonucleoproteins A2/B1	120.258	20.6146	2.54439	0	0
Tmu003013	hypothetical protein EgrG_000150500, partial	11.47	1.96913	2.54224	1.30983e-25	3.2814e-25
Tmu000961	agc family protein kinase	17.9927	3.08893	2.54223	6.58349e-80	2.85204e-79
Tmu004817	filamin	227.397	39.1009	2.53994	0	0
Tmu001330	hypothetical protein EGR_05549	51.0179	8.78216	2.53836	7.00817e-248	7.51859e-247
Tmu002454	RNA binding protein Nova 1	51.4622	8.85915	2.53827	1.73003e-286	2.0967e-285
Tmu009773	Unknown	14.9786	2.57929	2.53786	7.59244e-18	1.69167e-17
Tmu008880	Glucose-6-phosphate 1-dehydrogenase	68.5159	11.8093	2.53652	0	0
Tmu001850	Vesicle transport through interaction with t-SNAREs 1A	60.5739	10.451	2.53506	2.09773e-163	1.58084e-162
Tmu002788	Pfam-B_4808 domain containing protein	12.0179	2.07832	2.5317	1.98012e-64	7.55529e-64
Tmu000221	innexin unc 9	28.6582	4.96192	2.52998	4.56676e-158	3.34073e-157
Tmu003185	Discoidin domain-containing receptor 2	14.2503	2.4677	2.52975	2.71055e-150	1.89432e-149
Tmu000519	nucleolar protein 10	17.7597	3.07582	2.52956	2.51612e-99	1.26949e-98
Tmu005414	guanine nucleotide binding protein subunit	47.2807	8.19983	2.52759	1.66072e-50	5.53376e-50
Tmu009835	Unknown	18.1377	3.14905	2.526	7.82627e-37	2.24556e-36
Tmu001464	lipopolysaccharide induced TNF alpha factor	63.095	10.9565	2.52574	2.12016e-108	1.14059e-107
Tmu000078	Transmembrane protein 194A	16.4849	2.8633	2.52539	3.47123e-89	1.61008e-88
Tmu007912	ATP-dependent RNA helicase abstrakt	25.9742	4.51475	2.52436	3.02892e-175	2.41273e-174
Tmu002072	expressed conserved protein	94.6151	16.4477	2.52418	0	0
Tmu002281	Excitatory amino acid transporter	19.6697	3.41943	2.52415	7.59018e-112	4.18911e-111
Tmu002252	protocadherin 11	12.2571	2.13194	2.52338	2.63482e-186	2.20992e-185
Tmu004918	Unknown	100.062	17.4086	2.52302	3.4967e-231	3.49186e-230
Tmu000943	centrosomal protein of 19 kDa	11.2231	1.95338	2.52243	3.6733e-17	8.08051e-17
Tmu009096	Hyccin domain containing protein	10.2775	1.78881	2.52242	1.08773e-56	3.84644e-56
Tmu008582	Unknown	11.6907	2.03477	2.52242	8.17752e-19	1.84769e-18
Tmu002194	g protein coupled receptor	11.6504	2.03121	2.51997	1.37562e-69	5.47382e-69
Tmu002179	TGTP1	71.807	12.5383	2.51778	0	0
Tmu000755	CTD small phosphatase protein 2	18.807	3.28433	2.5176	7.9287e-131	4.97391e-130
Tmu002336	hypothetical protein EgrG_000827300	23.6868	4.13903	2.51672	8.27901e-269	9.50185e-268
Tmu008073	Tubulin beta 2C chain	12.0712	2.11198	2.5149	7.26581e-65	2.78294e-64
Tmu005737	Unknown	32.793	5.75044	2.51164	1.21107e-41	3.67537e-41
Tmu003223	monocarboxylate transporter	18.3625	3.22437	2.50967	9.73075e-163	7.3034e-162
Tmu003551	laminin subunit beta	52.8061	9.27598	2.50913	0	0
Tmu003214	Neuronal acetylcholine receptor subunit alpha-3	65.6188	11.5304	2.50867	3.27309e-65	1.25811e-64
Tmu003209	Pfam-B_8122 and DUF4381 domain containing protein	21.4992	3.78062	2.50759	2.09099e-182	1.71612e-181
Tmu005164	Kelch repeat type 1	19.8773	3.49726	2.50682	8.65397e-65	3.3117e-64
Tmu000092	Putative acid phosphatase 5	92.63	16.3013	2.50649	0	0
Tmu005364	expressed conserved protein	205.852	36.2289	2.50639	1.24259e-280	1.48517e-279
Tmu009124	hypothetical protein EgrG_000886200	10.7812	1.90311	2.50209	5.81981e-99	2.92952e-98
Tmu010656	Calponin-3	1543.93	272.682	2.50132	0	0
Tmu009831	diagnostic antigen gp50	25.3301	4.47928	2.49951	2.3941e-96	1.17953e-95
Tmu000369	secretory carrier associated membrane protein	35.3493	6.25141	2.49943	6.56837e-114	3.68305e-113
Tmu007645	heat shock protein 70	39.6157	7.01702	2.49714	1.47513e-259	1.65786e-258
Tmu009969	Zinc transporter ZIP10	80.0867	14.2185	2.49379	0	0
Tmu010673	rna recognition motif (rrm) domain containing protein	32.6871	5.80369	2.49368	3.16432e-260	3.56865e-259
Tmu001037	glycogenin 1	46.5812	8.27758	2.49247	0	0
Tmu005568	hypothetical protein EGR_10205	68.1358	12.1172	2.49136	7.36636e-190	6.26743e-189
Tmu009061	expressed conserved protein	109.831	19.5475	2.49023	1.64224e-163	1.23902e-162
Tmu000095	twinfilin 1	38.3331	6.82247	2.49022	2.12498e-134	1.35798e-133
Tmu007315	guanine nucleotide binding protein	758.343	135.103	2.48879	0	0
Tmu009121	Lysosomal-associated transmembrane protein 4A	100.338	17.8848	2.48806	0	0
Tmu002621	malate dehydrogenase	92.3776	16.4763	2.48715	0	0
Tmu001870	Importin subunit alpha-3	68.904	12.2926	2.4868	0	0
Tmu003638	sodium driven chloride bicarbonate exchanger	137.966	24.6916	2.48222	0	0
Tmu002338	Immunoglobulin superfamily member	11.6503	2.08928	2.47929	5.70396e-122	3.39157e-121
Tmu003297	hypothetical protein EGR_04577	38.8876	6.98166	2.47767	5.11317e-217	4.82779e-216
Tmu005988	mitochondrial 2 oxoglutarate:malate carrier	51.6272	9.27238	2.47712	8.86482e-180	7.18476e-179
Tmu003022	Spectrin alpha chain	225.346	40.4936	2.47638	0	0
Tmu002832	protocadherin 1	116.66	20.9921	2.47439	0	0
Tmu006525	dna repair endonuclease xpf	13.3018	2.39448	2.47384	1.29432e-125	7.85416e-125
Tmu009327	Dehydrogenase/reductase SDR family member	49.9336	8.9922	2.47326	1.20388e-182	9.88674e-182
Tmu003239	Myophilin	295.371	53.2417	2.4719	0	0
Tmu006642	kinesin protein KIF1B	28.1198	5.07351	2.47053	4.9617e-111	2.72223e-110
Tmu001233	protein kinase c epsilon type	37.53	6.77439	2.46988	0	0
Tmu006882	RecName: Full=Small heat shock protein p36; Short=Tsp36; AltName: Full=R-Tso2	1174.81	212.173	2.46911	0	0
Tmu000939	deformed	21.8433	3.94736	2.46823	4.89321e-109	2.64445e-108
Tmu002400	myosin essential light chain	3935.07	711.815	2.46681	0	0
Tmu000655	hypothetical protein EGR_06450	11.9468	2.16384	2.46496	1.69193e-73	6.98272e-73
Tmu004643	cAMP dependent protein kinase type I beta	70.1894	12.723	2.46381	0	0
Tmu007635	Protein-L-isoaspartate(D-aspartate) O-methyltransferase	187.747	34.0389	2.46353	0	0
Tmu003650	expressed conserved protein	18.0629	3.27485	2.46353	2.72732e-49	8.98182e-49
Tmu008852	GA repeat binding protein beta 2	20.8829	3.79069	2.46179	3.40171e-131	2.13709e-130
Tmu006552	40S ribosomal protein S21	843.846	153.271	2.4609	0	0
Tmu010043	Glutathione S-transferase	35.733	6.49717	2.45937	8.26958e-74	3.41834e-73
Tmu007764	synergin gamma	10.516	1.91258	2.45899	1.02046e-52	3.46973e-52
Tmu002691	hypothetical protein EGR_03425	61.7269	11.2319	2.4583	1.04094e-83	4.6394e-83
Tmu000273	adenylate cyclase 9	17.2681	3.14395	2.45746	6.18846e-253	6.79632e-252
Tmu001403	hypothetical protein EGR_01041	241.105	43.9066	2.45715	0	0
Tmu006193	Transcription elongation factor B polypeptide 2	179.05	32.6069	2.45711	3.80785e-299	4.78449e-298
Tmu006204	arf GAP with SH3 domain ANK repeat and PH	34.7923	6.33657	2.45699	0	0
Tmu008384	Unknown	10.7334	1.95651	2.45575	5.15267e-11	1.00185e-10
Tmu001326	hypothetical protein EGR_07493	30.365	5.535	2.45575	9.12525e-66	3.52319e-65
Tmu008397	Ankyrin repeat family A protein 2	29.6798	5.41725	2.45385	6.26465e-76	2.6238e-75
Tmu003918	lisH domain containing protein ARMC9	12.9703	2.36838	2.45324	5.55935e-112	3.07219e-111
Tmu007695	protein phosphatase 1b	255.575	46.7321	2.45126	0	0
Tmu000803	zinc finger protein	13.4396	2.45811	2.45087	8.26789e-46	2.63469e-45
Tmu003642	Calpain-B	79.9651	14.6615	2.44734	0	0
Tmu001054	hypothetical protein EgrG_000799200	11.5895	2.12694	2.44597	9.98251e-37	2.86108e-36
Tmu010002	transmembrane emp24 domain containing protein	113.677	20.8832	2.44453	8.49213e-246	9.02862e-245
Tmu003348	equilibrative nucleoside transporter	25.8327	4.7478	2.44387	6.32367e-117	3.62565e-116
Tmu001410	hypothetical protein EGR_01035	48.6918	8.95085	2.44358	0	0
Tmu009179	neuroendocrine protein 7b2	35.3466	6.50164	2.4427	6.06057e-127	3.71235e-126
Tmu009020	hypothetical protein EGR_00521	23.7047	4.36023	2.4427	5.75918e-37	1.65502e-36
Tmu005489	expressed protein	91.5447	16.8819	2.439	0	0
Tmu001124	cathepsin B-like peptidase	221.342	40.8375	2.43831	0	0
Tmu001447	tyrosine protein phosphatase non receptor type	26.8111	4.95256	2.43658	3.81358e-148	2.62983e-147
Tmu007707	potassium:sodium hyperpolarization activated	23.6782	4.3781	2.43518	2.25348e-196	1.96491e-195
Tmu005405	tyrosine protein kinase Src42A	15.7628	2.91498	2.43497	3.51166e-32	9.54068e-32
Tmu004617	nucleotidyltransferase	23.6622	4.38239	2.43279	4.06075e-193	3.49617e-192
Tmu002141	hypothetical protein EgrG_000858800	37.1277	6.8781	2.43241	1.17312e-56	4.14727e-56
Tmu008185	phosphoprotein	32.6374	6.04806	2.43198	1.40996e-73	5.82271e-73
Tmu009304	Unknown	104.095	19.2934	2.43172	0	0
Tmu008050	Unknown	10.5243	1.95196	2.43073	7.70936e-50	2.5525e-49
Tmu007911	e3 SUMO protein ligase PIAS2	14.2235	2.63934	2.43003	3.06295e-139	2.00776e-138
Tmu000583	conserved hypothetical protein	28.451	5.28011	2.42984	6.47824e-210	5.94387e-209
Tmu003983	Zinc finger, PHD finger	53.1476	9.86628	2.42943	6.45793e-235	6.52421e-234
Tmu000263	Ras-related protein Rab-8B	165.969	30.8179	2.42907	0	0
Tmu002700	charged multivesicular body protein 2b	15.0848	2.8015	2.42882	2.09082e-35	5.90265e-35
Tmu008951	expressed conserved protein	23308.2	4329.35	2.42862	0	0
Tmu008100	Headcase protein	64.3182	11.9563	2.42746	0	0
Tmu012066	Unknown	11.1218	2.06926	2.4262	1.80306e-28	4.6907e-28
Tmu007616	PREDICTED: LOW QUALITY PROTEIN: histone H3.3	392.425	73.0736	2.42499	0	0
Tmu008628	expressed protein	13.9157	2.59433	2.42328	8.07876e-32	2.18847e-31
Tmu000817	disintegrin and metalloproteinase	21.6304	4.03369	2.42289	5.3707e-255	5.93334e-254
Tmu012219	Unknown	16.7477	3.12426	2.42238	1.81722e-49	5.99372e-49
Tmu007280	U1 small nuclear ribonucleoprotein A	36.2187	6.75981	2.42168	1.13417e-108	6.11416e-108
Tmu002097	polyhomeotic proximal chromatin protein	14.7933	2.761	2.42168	1.3351e-178	1.07337e-177
Tmu000626	subfamily S1A unassigned peptidase S01 family	92.3276	17.2727	2.41827	2.01018e-278	2.38069e-277
Tmu006704	serine:threonine protein phosphatase 2B	45.6887	8.55307	2.41732	3.41142e-241	3.55423e-240
Tmu004199	zinc transporter	84.6822	15.8712	2.41565	0	0
Tmu000835	dihydropyrimidine dehydrogenase NADP	11.0033	2.06453	2.41405	1.71184e-126	1.04513e-125
Tmu002008	Nesprin-1	18.9062	3.54921	2.41329	0	0
Tmu001923	protein FAM49B	45.8345	8.60865	2.41258	5.35312e-179	4.31438e-178
Tmu006373	serine:threonine protein kinase 11	16.6283	3.12314	2.41257	9.77577e-44	3.04938e-43
Tmu011011	Unknown	10.2241	1.92173	2.4115	6.14878e-39	1.80694e-38
Tmu009034	transmembrane emp24 domain containing protein	61.3671	11.5431	2.41043	0	0
Tmu006870	Wnt4	32.6464	6.14312	2.40988	2.52801e-168	1.95732e-167
Tmu009950	rhodopsin-like orphan GPCR	12.8304	2.41489	2.40954	2.48403e-61	9.17877e-61
Tmu002938	mitochondrial ribosomal protein l43	36.6171	6.89197	2.40953	8.23659e-67	3.2058e-66
Tmu007555	RNA binding protein Nova	32.0873	6.04182	2.40895	1.41486e-197	1.24286e-196
Tmu003548	ring finger protein 150	12.2848	2.31379	2.40854	2.17553e-112	1.20582e-111
Tmu005693	ADP-ribosylation factor-like protein 8B	65.2368	12.2879	2.40845	7.4511e-167	5.72809e-166
Tmu009520	radial spoke head 1	60.4517	11.3887	2.40818	1.47642e-204	1.32837e-203
Tmu003780	Eukaryotic translation initiation factor 2C 2	21.1279	3.98243	2.40743	3.05446e-212	2.82244e-211
Tmu002071	expressed conserved protein	47.1747	8.89744	2.40655	2.85345e-179	2.30261e-178
Tmu007630	expressed protein	13.4686	2.54347	2.40473	6.99794e-32	1.89688e-31
Tmu005225	Rab geranylgeranyltransferase, beta subunit	28.0502	5.29713	2.40473	9.77313e-106	5.16148e-105
Tmu005038	RUN domain containing protein	24.881	4.70491	2.40281	6.77695e-297	8.46598e-296
Tmu001064	pdz domain containing protein	136.181	25.7826	2.40106	0	0
Tmu004587	Zinc finger RING type	23.2207	4.40311	2.39882	1.23278e-77	5.24092e-77
Tmu008681	membrane associated progesterone receptor	41.106	7.79996	2.39781	1.01644e-70	4.08209e-70
Tmu010224	NADP-dependent malic enzyme	100.574	19.0967	2.39686	0	0
Tmu004237	PH and SEC7 domain containing protein 3	24.472	4.6468	2.39682	6.75049e-304	8.58144e-303
Tmu000301	conserved hypothetical protein	65.1507	12.4191	2.39122	8.14734e-188	6.87339e-187
Tmu000983	trim56 protein	32.6643	6.22697	2.39111	9.22282e-222	8.81699e-221
Tmu000057	glycogen synthase kinase 3 beta	22.5681	4.3033	2.39077	1.57639e-86	7.15851e-86
Tmu000787	hypothetical protein EGR_05043	683.702	130.401	2.39041	0	0
Tmu002745	iron:zinc purple acid phosphatase protein	53.3867	10.1954	2.38856	7.29931e-256	8.08463e-255
Tmu008938	cyclic AMP responsive element binding protein	60.9193	11.6452	2.38716	0	0
Tmu002093	fos transcription factor	44.0806	8.44401	2.38414	1.72538e-314	2.27114e-313
Tmu009466	tyrosine protein kinase Fyn	34.9955	6.70461	2.38394	8.93382e-312	1.16534e-310
Tmu002135	Ras protein Rap 1b	449.715	86.1952	2.38333	0	0
Tmu004547	Forkhead box protein K1	31.4041	6.0222	2.38259	4.03521e-142	2.69125e-141
Tmu009245	conserved hypothetical protein	23.2187	4.45522	2.38172	3.61156e-113	2.01034e-112
Tmu003062	Brain tumor protein	15.4455	2.96369	2.38172	4.69964e-112	2.59931e-111
Tmu006646	Zinc finger protein 839	26.6925	5.1336	2.37839	0	0
Tmu004955	ubiquitin carboxyl terminal hydrolase 12	37.9423	7.30033	2.37777	8.22331e-154	5.86373e-153
Tmu002510	expressed protein	98.0511	18.8752	2.37704	0	0
Tmu001518	nuclear receptor 2DBD gamma	26.5688	5.11497	2.37694	4.06939e-257	4.53037e-256
Tmu010516	hypothetical protein EgrG_000089500	17.504	3.37301	2.37558	6.93738e-66	2.68086e-65
Tmu002228	protocadherin 11	17.342	3.34178	2.37558	0	0
Tmu005623	transcription factor rfx3	25.7975	4.97513	2.37443	4.1113e-288	5.0154e-287
Tmu002406	host cell factor 1	29.8006	5.75044	2.3736	0	0
Tmu005493	Charged multivesicular body protein	108.436	20.9375	2.37268	7.36857e-202	6.57955e-201
Tmu003569	Severin	573.016	110.693	2.37201	0	0
Tmu002701	tetraspanin	77.9268	15.0555	2.37183	3.62629e-184	3.00272e-183
Tmu002724	ATPase, H+ transporting, lysosomal accessory	58.2896	11.2797	2.36951	2.70429e-54	9.33923e-54
Tmu002345	Sybindin protein	129.381	25.0434	2.36912	2.80831e-111	1.54535e-110
Tmu005275	Transposon Ty3-I Gag-Pol polyprotein	11.069	2.14476	2.36764	6.54203e-49	2.14577e-48
Tmu008816	metastasis associated protein 1 mta1	11.3136	2.1929	2.36715	5.95981e-75	2.48014e-74
Tmu004482	methionine tRNA synthetase	37.0465	7.18155	2.36697	1.07777e-37	3.12483e-37
Tmu006962	Transmembrane protein 55A	131.785	25.6024	2.36384	0	0
Tmu004527	histone acetyltransferase MYST2	11.9463	2.32155	2.3634	2.72829e-57	9.69527e-57
Tmu004476	Neuronal calcium sensor 2	74.4131	14.4742	2.36207	1.89753e-194	1.64571e-193
Tmu005554	AMP deaminase 2	11.1132	2.1621	2.36177	3.02858e-97	1.5041e-96
Tmu003645	Unknown	75.5258	14.7109	2.36008	0	0
Tmu008931	expressed conserved protein	13.1333	2.56125	2.35831	1.69538e-17	3.75557e-17
Tmu003480	UBX domain-containing protein 4	48.6168	9.49798	2.35576	8.29045e-263	9.41517e-262
Tmu001316	hypothetical protein EGR_07508	35.6045	6.95713	2.3555	7.39474e-57	2.61849e-56
Tmu000107	dual specificity	10.4433	2.04158	2.35482	7.55e-36	2.13936e-35
Tmu006143	ATP-dependent RNA helicase DDX3Y	76.1411	14.8863	2.35469	0	0
Tmu011085	expressed conserved protein	70.1618	13.7229	2.3541	1.44735e-94	7.0295e-94
Tmu007147	6 phosphofructokinase	192.345	37.6371	2.35347	0	0
Tmu010550	Protein disulfide-isomerase	200.051	39.1672	2.35265	0	0
Tmu004566	expressed conserved protein	11.3453	2.22286	2.35161	1.81259e-44	5.6786e-44
Tmu006656	Dienelactone hydrolase	35.4889	6.96106	2.34999	7.87094e-113	4.37379e-112
Tmu002402	hypothetical protein EGR_01408	32.1788	6.31697	2.34881	3.05308e-143	2.05202e-142
Tmu000319	PWWP domain containing protein 2A	22.9051	4.49792	2.34834	4.12217e-144	2.78788e-143
Tmu005230	protein Smaug 1	22.2201	4.36436	2.34802	2.36372e-242	2.47857e-241
Tmu000950	hypothetical protein EGR_00027	15.1984	2.98781	2.34676	7.94445e-108	4.26329e-107
Tmu009930	expressed conserved protein	28.3746	5.58748	2.34433	1.42083e-245	1.50935e-244
Tmu003649	expressed protein	15.2084	3.00212	2.34081	1.95336e-10	3.75748e-10
Tmu005454	TBC1 domain family 2	15.2503	3.01389	2.33914	3.7548e-97	1.86334e-96
Tmu009751	bicaudal d protein	108.59	21.4627	2.33899	0	0
Tmu009770	myosin regulatory light chain	3071.64	607.672	2.33764	0	0
Tmu008460	LAMA protein 2	41.5198	8.24774	2.33173	4.40529e-249	4.76153e-248
Tmu006671	Lysine-specific demethylase 5B	148.356	29.4858	2.33097	0	0
Tmu010597	stringent starvation protein A	58.6595	11.67	2.32956	5.68684e-143	3.81235e-142
Tmu010823	Lysophospholipid acyltransferase 2	19.285	3.83804	2.32904	3.86775e-98	1.9379e-97
Tmu006180	Ras-like GTP-binding protein Rho1	84.9985	16.9213	2.3286	3.93985e-199	3.47734e-198
Tmu001573	Transmembrane protein 161B	59.5409	11.8633	2.32738	0	0
Tmu009089	Endoplasmic reticulum metallopeptidase	31.4813	6.27321	2.32722	8.50746e-299	1.06585e-297
Tmu000384	mothers against decapentaplegic 5	15.0331	2.99641	2.32684	1.13987e-65	4.39702e-65
Tmu003699	Late histone H2A.L3	49.3905	9.84567	2.32667	6.69559e-58	2.39904e-57
Tmu002758	neutral amino acid transporter A	11.289	2.25105	2.32625	8.00932e-58	2.8658e-57
Tmu002255	cAMP regulated phosphoprotein 19	76.458	15.2608	2.32484	2.02805e-96	9.99563e-96
Tmu009630	Phosphatase and actin regulator 2	20.1834	4.02885	2.32473	1.01481e-56	3.59053e-56
Tmu003444	hypothetical protein EGR_01669	50.4706	10.0788	2.32412	3.65499e-163	2.7496e-162
Tmu006106	protein of unknown function DUF2012	43.7459	8.73755	2.32385	2.18948e-111	1.20533e-110
Tmu001676	Transmembrane protein	25.7778	5.15132	2.32312	9.56353e-62	3.54796e-61
Tmu002211	Cell division control protein	11.7487	2.34781	2.32311	5.11296e-19	1.1599e-18
Tmu003835	expressed conserved protein	17.0196	3.40603	2.32103	5.25429e-137	3.40467e-136
Tmu000599	Phosphoglycerate kinase	512.631	102.628	2.3205	0	0
Tmu006482	hypothetical protein EgrG_000658900	401.852	80.4971	2.31966	0	0
Tmu008514	hypothetical protein EgrG_000227600	16.4305	3.29279	2.31899	5.89648e-85	2.6471e-84
Tmu007031	cysteine rich secretory protein LCCL	93.2459	18.7068	2.31748	1.27427e-122	7.60116e-122
Tmu008870	expressed conserved protein	18.0546	3.62444	2.31654	1.54663e-83	6.88616e-83
Tmu008077	sterol O acyltransferase 1	11.1538	2.2417	2.31487	7.19249e-72	2.92015e-71
Tmu001288	Thioredoxin-related transmembrane protein	21.3831	4.30029	2.31397	1.08564e-60	3.98775e-60
Tmu004658	DnaJ subfamily C member protein	27.1476	5.46105	2.31357	1.0135e-253	1.11588e-252
Tmu007449	hypothetical protein EGR_05958	79.969	16.1059	2.31185	1.41599e-246	1.51412e-245
Tmu009723	Homeobox protein SIX6	11.9632	2.4096	2.31174	1.01672e-48	3.32978e-48
Tmu006081	Kelch repeat type 1	39.3033	7.93914	2.3076	7.99549e-141	5.29446e-140
Tmu008782	coronin 1C	32.1829	6.5056	2.30654	6.75945e-155	4.85992e-154
Tmu005519	ADP-ribosylation factor-like protein	53.5753	10.8302	2.30651	3.53289e-89	1.63809e-88
Tmu005668	Xylosyltransferase oxt	26.617	5.38183	2.30618	4.68042e-219	4.45154e-218
Tmu006710	von Willebrand factor A domain-containing protein 5A	18.9936	3.84305	2.30519	1.47341e-104	7.73435e-104
Tmu010219	heart specific myosin light chain phosphatase	35.6755	7.22344	2.30418	4.29768e-116	2.44571e-115
Tmu007320	Fatty-acid amide hydrolase	103.106	20.8804	2.30391	0	0
Tmu009008	Multidrug resistance protein	26.5607	5.38033	2.30353	0	0
Tmu009434	vesicle associated membrane protein vamp	99.2718	20.1125	2.30329	3.45846e-323	4.64422e-322
Tmu003563	transmembrane protein 50B	63.9554	12.9612	2.30287	2.38587e-132	1.50472e-131
Tmu002679	Synapsin-3	28.4603	5.78227	2.29924	1.609e-229	1.59695e-228
Tmu007693	Acetyl coenzyme A hydrolase transferase	88.0951	17.906	2.29862	0	0
Tmu001533	G1:S specific cyclin D1	27.4999	5.59059	2.29835	1.09191e-106	5.8259e-106
Tmu001487	Transmembrane protein 106A	27.3537	5.56171	2.29814	2.95848e-99	1.49152e-98
Tmu003356	protein of unknown function DUF714	89.4016	18.2009	2.29629	2.20573e-317	2.92417e-316
Tmu005629	cGMP dependent protein kinase	87.0082	17.7142	2.29625	0	0
Tmu008529	F-box/LRR-repeat protein 20	22.4354	4.56962	2.29563	4.97733e-84	2.22142e-83
Tmu002232	Unknown	31.4518	6.40953	2.29485	3.23701e-32	8.79631e-32
Tmu004664	Adenylosuccinate lyase	30.3363	6.18301	2.29466	1.00642e-162	7.54934e-162
Tmu003923	innexin unc 9	10.9722	2.2365	2.29454	1.14013e-49	3.76912e-49
Tmu012244	Unknown	19.2667	3.92852	2.29405	2.44973e-44	7.66913e-44
Tmu001900	expressed protein	388.991	79.3561	2.29332	0	0
Tmu004578	achaete scute transcription factor	13.0427	2.66564	2.29069	2.19497e-31	5.92132e-31
Tmu006894	expressed conserved protein	74.6359	15.2608	2.29004	6.10137e-95	2.9711e-94
Tmu006168	Histone deacetylase	30.8593	6.31063	2.28985	9.18665e-144	6.19693e-143
Tmu010510	Histone-binding protein RBBP4	71.8717	14.7029	2.28932	6.94943e-312	9.07406e-311
Tmu001710	u11:u12 small nuclear ribonucleoprotein 48 kda	23.5603	4.82472	2.28784	5.90315e-67	2.30381e-66
Tmu006893	hypothetical protein EGR_05444	11.6074	2.37831	2.28704	1.98369e-18	4.45962e-18
Tmu010928	lactate dehydrogenase A	117.906	24.1662	2.28657	0	0
Tmu003471	trim56 protein	38.5562	7.91134	2.28497	1.87882e-246	2.00737e-245
Tmu002468	transmembrane protein 120b	101.634	20.8564	2.28482	0	0
Tmu003888	hypothetical protein EgrG_000759860	13.5048	2.77469	2.28307	1.30171e-36	3.72835e-36
Tmu001550	calcineurin B	100.491	20.647	2.28306	1.05124e-167	8.10544e-167
Tmu005753	Transcriptional repressor protein YY1	14.3804	2.95482	2.28296	6.42285e-127	3.93241e-126
Tmu006216	actin protein 3B	84.6151	17.3902	2.28264	0	0
Tmu000388	hypothetical protein EGR_00738	31.0854	6.395	2.28122	4.68909e-123	2.79838e-122
Tmu012313	Unknown	11.6087	2.38865	2.28094	2.76704e-19	6.3069e-19
Tmu004851	Rho GTPase activating protein 21	42.3743	8.72302	2.28029	0	0
Tmu002812	E3 UFM1 protein ligase 1	13.1947	2.71867	2.27899	1.92464e-106	1.02395e-105
Tmu008950	expressed protein	36.2035	7.46083	2.27872	6.61067e-28	1.70578e-27
Tmu001104	SAP30 binding protein	31.2381	6.44345	2.2774	4.34663e-103	2.25435e-102
Tmu010643	Unknown	13.4497	2.77469	2.27718	1.83161e-20	4.25923e-20
Tmu005026	hypothetical protein EGR_08676	19.8822	4.1029	2.27676	8.40667e-56	2.94471e-55
Tmu002650	mau2 chromatid cohesion factor	32.5588	6.71885	2.27676	5.22477e-225	5.06947e-224
Tmu007541	sorting nexin 6	47.9933	9.90797	2.27617	4.94066e-323	6.62048e-322
Tmu001670	AP 2 complex subunit mu 1	59.7563	12.3474	2.27488	4.73039e-236	4.83154e-235
Tmu010592	zinc finger protein 26	28.7489	5.94056	2.27484	0	0
Tmu007777	Macrophage erythroblast attacher	47.6729	9.8597	2.27355	4.53144e-189	3.84536e-188
Tmu007440	erythrocyte membrane protein	24.7366	5.12425	2.27123	0	0
Tmu011429	Unknown	141.267	29.2842	2.27023	1.4227e-156	1.03031e-155
Tmu002483	hypothetical protein EGR_01452	16.5461	3.43368	2.26866	1.16166e-40	3.48794e-40
Tmu001823	retinol dehydrogenase 11	20.913	4.34701	2.2663	5.81475e-57	2.06183e-56
Tmu002316	fasciclin-2	133.747	27.8023	2.26623	0	0
Tmu005829	hypothetical protein EmuJ_000531200	47.5713	9.90788	2.26344	2.09773e-208	1.91254e-207
Tmu003055	Phospholipase D3	19.4238	4.04668	2.26301	1.81155e-79	7.82436e-79
Tmu001584	pumilio 2	32.5631	6.7857	2.26267	0	0
Tmu007279	cement protein 3B variant 3	59.0257	12.3139	2.26106	0	0
Tmu007226	Large neutral amino acids transporter small	22.8036	4.7597	2.26032	1.17933e-115	6.68783e-115
Tmu000390	cAMP dependent protein kinase regulatory	11.6606	2.43424	2.2601	1.94761e-23	4.7199e-23
Tmu000131	lachesin	12.6614	2.64447	2.25939	1.46414e-36	4.19083e-36
Tmu008944	Condensin complex subunit	20.0721	4.19272	2.25923	6.29487e-163	4.73007e-162
Tmu002954	Tubulin beta 2C chain	273.34	57.1005	2.25912	0	0
Tmu007061	metastasis suppressor protein 1	53.523	11.1889	2.25809	0	0
Tmu002011	expressed conserved protein	87.5995	18.313	2.25805	4.30878e-64	1.63683e-63
Tmu000827	putative Bax inhibitor	432.106	90.4395	2.25636	0	0
Tmu010765	Unknown	10.7401	2.25044	2.25473	1.00828e-46	3.24487e-46
Tmu009320	PAK box P21 Rho binding	27.9905	5.86834	2.25391	3.17735e-277	3.75615e-276
Tmu004123	NADP dependent malic enzyme	99.9631	20.9703	2.25305	0	0
Tmu001886	junctophilin 1	235.367	49.4359	2.25128	0	0
Tmu009530	Fibronectin type III	20.2354	4.25049	2.25118	1.62052e-116	9.25846e-116
Tmu000745	14-3-3 protein zeta	692.286	145.482	2.25053	0	0
Tmu009226	adenylate kinase	923.143	194.228	2.2488	0	0
Tmu001849	GDP L fucose synthase	148.809	31.3169	2.24845	0	0
Tmu004855	Unknown	41.9794	8.8352	2.24835	1.19614e-32	3.26682e-32
Tmu004739	Unknown	41.5709	8.75425	2.24752	3.8639e-70	1.54461e-69
Tmu008779	fch and double sh3 domains protein 2	52.4148	11.0636	2.24415	0	0
[truncated: 2,431 more rows]

## Sheet: Adult vs. Pro
The differentially expressed genes between adult (Adu) and protoscolices (Pro).
[truncated: 2,579 more rows]

[truncated: 5 more sheets: Adult vs. Onc, Adult vs. Cyst , Snp vs. Imp, Snp vs. Grp, Imp vs. Grp]
