# Supplementary material for: Comparative Transcriptome Analyses of the Developmental Stages of Taenia multiceps
Source: Front Vet Sci. 2021 Jul 5;8:677045. doi: 10.3389/fvets.2021.677045 (PMC8287169; doi:10.3389/fvets.2021.677045)
Supplement: Supplementary Table 2 — Expression of the 8 kDa glycoprotein in the different developmental stages of T. multiceps. [file Table_2.XLS]

## Sheet: 8 kDa
The expression of 8 kDa glycoprotein in stages of T. multiceps (inf indicates positive infinity)
GeneID	Annotation	FPKM				Pro vs. Onc			Cyst vs. Onc			Pro vs. Adu			Cyst vs. Adu
		Onc	Pro	Cyst	Adult	Log2(Fold_change)	FDR	Regulation	Log2(Fold_change)	FDR	Regulation	Log2(Fold_change)	FDR	Regulation	Log2(Fold_change)	FDR	Regulation
Tmu005823	8 kDa glycoprotein	0	563.77	1444.44	0	inf	0	up	inf	0	up	inf	0	up	inf	0	up
Tmu011541	8 kDa glycoprotein	0	16.63	108.11	0.66	inf	1.24e-40	up	inf	7.18e-270	up	4.66	4.33e-34	up	7.36	1.6e-283	up
Tmu012845	8 kDa glycoprotein	0	15.27	106.27	0.66	inf	1.01e-39	up	inf	1.04e-265	up	4.53	7.86e-35	up	7.33	4.33e-282	up
Tmu005740	8 kDa glycoprotein	0	5.79	9.23	0	inf	8.47e-14	up	inf	1.88e-21	up	inf	1.28e-13	up	inf	7.4e-22	up
Tmu005157	8 kDa glycoprotein	0	1.17	2.83	0	inf	3.62e-19	up	inf	2.36e-72	up	inf	8.26e-22	up	inf	1.39e-81	up
Tmu011744	8 kDa glycoprotein	0	0.89	0	0	inf	0.032432		inf	1.0276		inf	0.0193582		inf	1.00239
Tmu005158	8 kDa glycoprotein	0.76	97.61	1065.77	0	7	0	up	10.45	0	up	inf	0	up	inf	0	up
Tmu009860	8 kDa glycoprotein	0.53	14.72	122.09	0.44	4.8	1.16e-32	up	7.86	6.41e-297	up	5.07	1.95e-33	up	8.12	0	up
Tmu012279	8 kDa glycoprotein	0.53	14.72	108.85	1.54	4.8	1.16e-32	up	7.69	2.6e-274	up	3.26	5.07e-23	up	6.15	5.84e-280	up
Tmu005739	8 kDa glycoprotein	0.25	5.53	10.65	0.21	4.44	3.87e-12	up	5.39	6e-25	up	4.7	1.34e-09	up	5.65	1.54e-22	up
Tmu005813	8 kDa glycoprotein	4.32	22.1	127.41	0	2.35	9.21e-24	up	4.88	7.1e-241	up	inf	1.1e-58	up	inf	0	up
Tmu005154	8 kDa glycoprotein	191.21	849.31	3555.06	16.32	2.15	0	up	4.22	0	up	5.7	0	up	7.77	0	up
Tmu005814	8 kDa glycoprotein	1.3	5.66	12.72	0	2.12	4.7e-05	up	3.29	1.94e-90	up	inf	2.58e-29	up	inf	3.27e-157	up
Tmu005153	8 kDa glycoprotein	206.21	857.47	3614.68	17.17	2.06	0	up	4.13	0	up	5.64	0	up	7.72	0	up
Tmu005742	8 kDa glycoprotein	368.69	1245.02	4229.72	525.46	1.76	0	up	3.52	0	up	1.24	0	up	3.01	0	up
Tmu005741	8 kDa glycoprotein	535.41	1783.2	4820.25	779.24	1.74	0	up	3.17	0	up	1.19	0	up	2.63	0	up
