# Supplementary material for: Comparative Transcriptome Analyses of the Developmental Stages of Taenia multiceps
Source: Front Vet Sci. 2021 Jul 5;8:677045. doi: 10.3389/fvets.2021.677045 (PMC8287169; doi:10.3389/fvets.2021.677045)
Supplement: Supplementary Table 3 — Expression of the oncosphere proteins, Tm16 and Tm18, in T. multiceps. [file Table_3.XLSX]

## Sheet: Sheet1
The expression of oncosphere protein Tm16 and Tm18 in T. multiceps
GeneID	Annotation	FPKM				Onc vs. Pro			Onc vs. Cyst			Adult vs. Onc
		Onc	Pro	Cyst	Adu	Log2(Fold_change)	FDR	Regulation	Log2(Fold_change)	FDR	Regulation	Log2(Fold_change)	FDR	Regulation
Tmu007899	oncosphere protein Tm16	1988.08	0.590274	0.265405	3.96282	11.7177	0	Up	12.8709	0	Up	-8.97063	0	Down
Tmu011064	oncosphere protein Tm16	978.15	0.108264	0.292073	1.65718	13.1413	0	Up	11.7095	0	Up	-9.20518	0	Down
Tmu005434	oncosphere protein Tm18	4639.12	0.346334	0.467167	15.4388	13.7094	0	Up	13.2776	0	Up	-8.23115	0	Down
Tmu005435	oncosphere protein Tm18	39097.5	1.68175	5.15567	146.078	14.5048	0	Up	12.8886	0	Up	-8.06419	0	Down
Tmu005436	oncosphere protein Tm18	39596.2	3.21061	3.50586	142.629	13.5902	0	Up	13.4633	0	Up	-8.11695	0	Down
Tmu005437	oncosphere protein Tm18	39455.5	2.90484	2.47472	136.594	13.7295	0	Up	13.9607	0	Up	-8.17419	0	Down
Tmu012228	oncosphere protein Tm18	38831.1	2.59907	5.15567	131.544	13.8669	0	Up	12.8788	0	Up	-8.20552	0	Down
